# Supplementary material for: Transcriptomic data analysis coupled with copy number aberrations reveals a blood-based 17-gene signature for diagnosis and prognosis of patients with colorectal cancer
Source: Front Genet. 2023 Jan 6;13:1031086. doi: 10.3389/fgene.2022.1031086 (PMC9854115; doi:10.3389/fgene.2022.1031086)
Supplement: Supplementary file 1 [file Table1.XLSX]

## Sheet: Sheet1
Column ID	Entrez Gene	Gene Symbol	Gene Title	RefSeq Transcript ID	p-value(Type)	p-value(Tumor vs. Normal)	Ratio(Tumor vs. Normal)	Fold-Change(Tumor vs. Normal)	Fold-Change(Tumor vs. Normal) (Description)	Fold Change(Tumor vs. Normal) 95% lower limit
228885_at	256691	MAMDC2	MAM domain containing 2	NM_153267 /// NR_125850 /// XM_011518471 /// XM_011518472 /// XM_011518473 /// XM_01151	3.37643e-26	3.37643e-26	0.0709907	-14.0863	Tumor down vs Normal	-18.4037
219230_at	55273	TMEM100	transmembrane protein 100	NM_001099640 /// NM_018286	3.93566e-25	3.93566e-25	0.15338	-6.51977	Tumor down vs Normal	-7.96134
210198_s_at	5354	PLP1	proteolipid protein 1	NM_000533 /// NM_001128834 /// NM_001305004 /// NM_199478	3.38544e-24	3.38544e-24	0.108595	-9.20851	Tumor down vs Normal	-11.799
218730_s_at	4969	OGN	osteoglycin	NM_014057 /// NM_024416 /// NM_033014	5.52033e-24	5.52033e-24	0.0605274	-16.5215	Tumor down vs Normal	-22.6734
204719_at	10351	ABCA8	ATP binding cassette subfamily A member 8	NM_001288985 /// NM_001288986 /// NM_007168 /// XM_005256938 /// XM_005256940 /// XM_01	5.53079e-23	5.53079e-23	0.0467823	-21.3756	Tumor down vs Normal	-30.7514
219728_at	9499	MYOT	myotilin	NM_001135940 /// NM_001300911 /// NM_006790	6.22498e-22	6.22498e-22	0.148341	-6.74123	Tumor down vs Normal	-8.56389
228504_at	6332	SCN7A	sodium channel, voltage gated, type VII alpha subunit	NM_002976 /// NR_045628 /// XM_006712680 /// XM_006712681 /// XM_006712682 /// XM_01151	1.96507e-21	1.96507e-21	0.0896929	-11.1491	Tumor down vs Normal	-15.2077
227475_at	94234	FOXQ1	forkhead box Q1	NM_033260	3.81364e-21	3.81364e-21	17.4864	17.4864	Tumor up vs Normal	12.0299
206030_at	443	ASPA	aspartoacylase	NM_000049 /// NM_001128085 /// XM_006721527 /// XR_934026	4.35267e-20	4.35267e-20	0.16947	-5.90077	Tumor down vs Normal	-7.5431
220037_s_at	10894	LYVE1	lymphatic vessel endothelial hyaluronan receptor 1	NM_006691	8.18614e-20	8.18614e-20	0.136613	-7.31996	Tumor down vs Normal	-9.6804
218412_s_at	9569	GTF2IRD1	GTF2I repeat domain containing 1	NM_001199207 /// NM_005685 /// NM_016328 /// XM_006716182 /// XM_006716183 /// XM_01151	8.42943e-20	8.42943e-20	2.8311	2.8311	Tumor up vs Normal	2.44598
205200_at	7123 /// 23016	CLEC3B /// EXOSC7	C-type lectin domain family 3, member B /// exosome component 7	NM_001308394 /// NM_003278 /// NM_015004 /// NR_023353 /// XM_005265426 /// XR_245104 /	3.71062e-19	3.71062e-19	0.165187	-6.05376	Tumor down vs Normal	-7.86784
218507_at	29923	HILPDA	hypoxia inducible lipid droplet-associated	NM_001098786 /// NM_013332	1.05165e-18	1.05165e-18	3.59532	3.59532	Tumor up vs Normal	2.9702
223395_at	25890	ABI3BP	ABI family, member 3 (NESH) binding protein	NM_015429 /// XM_005247281 /// XM_005247282 /// XM_005247283 /// XM_005247284 /// XM_00	1.71497e-18	1.71497e-18	0.0909936	-10.9898	Tumor down vs Normal	-15.7846
205697_at	10590	SCGN	secretagogin, EF-hand calcium binding protein	NM_006998	2.60751e-18	2.60751e-18	0.302637	-3.30428	Tumor down vs Normal	-3.96546
222549_at	9076	CLDN1	claudin 1	NM_021101	3.95065e-18	3.95065e-18	7.9039	7.9039	Tumor up vs Normal	5.74667
229839_at	286133	SCARA5	scavenger receptor class A, member 5	NM_173833	4.25716e-18	4.25716e-18	0.130687	-7.65189	Tumor down vs Normal	-10.4779
205382_s_at	1675	CFD	complement factor D (adipsin)	NM_001928	6.73583e-18	6.73583e-18	0.166899	-5.99165	Tumor down vs Normal	-7.92532
203256_at	1001	CDH3	cadherin 3, type 1, P-cadherin (placental)	NM_001793 /// XM_011522800	1.04105e-17	1.04105e-17	4.23925	4.23925	Tumor up vs Normal	3.37463
227791_at	285195	SLC9A9	solute carrier family 9, subfamily A (NHE9, cation proton antiporter 9), member 9	NM_173653 /// XM_011512703 /// XM_011512704	1.19296e-17	1.19296e-17	0.423149	-2.36323	Tumor down vs Normal	-2.70827
202920_at	287	ANK2	ankyrin 2, neuronal	NM_001127493 /// NM_001148 /// NM_020977 /// XM_005262942 /// XM_005262945 /// XM_00526	1.28172e-17	1.28172e-17	0.105098	-9.51495	Tumor down vs Normal	-13.6057
212942_s_at	57214	CEMIP	cell migration inducing protein, hyaluronan binding	NM_001293298 /// NM_001293304 /// NM_018689	3.41259e-17	3.41259e-17	9.29689	9.29689	Tumor up vs Normal	6.4683
225575_at	3977	LIFR	leukemia inhibitory factor receptor alpha	NM_001127671 /// NM_002310 /// XM_011514040 /// XM_011514041 /// XM_011514042	3.81246e-17	3.81246e-17	0.202719	-4.93295	Tumor down vs Normal	-6.40017
205433_at	590	BCHE	butyrylcholinesterase	NM_000055 /// XM_005247685	3.86967e-17	3.86967e-17	0.0816884	-12.2416	Tumor down vs Normal	-18.4244
209687_at	6387	CXCL12	chemokine (C-X-C motif) ligand 12	NM_000609 /// NM_001033886 /// NM_001178134 /// NM_001277990 /// NM_199168	4.54692e-17	4.54692e-17	0.103483	-9.66347	Tumor down vs Normal	-14.0147
205612_at	22915	MMRN1	multimerin 1	NM_007351 /// XM_005262856	4.73267e-17	4.73267e-17	0.197855	-5.05421	Tumor down vs Normal	-6.5931
235504_at	64388	GREM2	gremlin 2, DAN family BMP antagonist	NM_022469 /// XM_005273226 /// XM_011544249	5.30262e-17	5.30262e-17	0.421779	-2.37091	Tumor down vs Normal	-2.73275
204829_s_at	2350	FOLR2	folate receptor 2 (fetal)	NM_000803 /// NM_001113534 /// NM_001113535 /// NM_001113536 /// XM_005273856 /// XM_01	7.09045e-17	7.09045e-17	0.45506	-2.19751	Tumor down vs Normal	-2.50384
213068_at	1805	DPT	dermatopontin	NM_001937	1.05235e-16	1.05235e-16	0.0718014	-13.9273	Tumor down vs Normal	-21.6466
225806_at	84962	AJUBA	ajuba LIM protein	NM_001289097 /// NM_032876 /// NM_198086	1.26264e-16	1.26264e-16	5.9285	5.9285	Tumor up vs Normal	4.39461
229461_x_at	257194	NEGR1	neuronal growth regulator 1	NM_173808 /// XM_011541200 /// XM_011541201	1.5589e-16	1.5589e-16	0.192978	-5.18194	Tumor down vs Normal	-6.84446
201587_s_at	3654	IRAK1	interleukin 1 receptor associated kinase 1	NM_001025242 /// NM_001025243 /// NM_001569 /// XM_005274668 /// XM_011531158	1.59884e-16	1.59884e-16	2.39252	2.39252	Tumor up vs Normal	2.06412
231773_at	9068	ANGPTL1	angiopoietin like 1	NM_004673 /// XM_005245577 /// XR_241102	1.78726e-16	1.78726e-16	0.179095	-5.58363	Tumor down vs Normal	-7.47643
202992_at	730	C7	complement component 7	NM_000587 /// XM_011514122	2.18491e-16	2.18491e-16	0.106965	-9.34888	Tumor down vs Normal	-13.6896
202242_at	7102	TSPAN7	tetraspanin 7	NM_004615	2.18645e-16	2.18645e-16	0.187863	-5.32303	Tumor down vs Normal	-7.08041
225520_at	25902	MTHFD1L	methylenetetrahydrofolate dehydrogenase (NADP+ dependent) 1-like	NM_001242767 /// NM_001242768 /// NM_001242769 /// NM_015440 /// XM_005266907 /// XM_00	2.32031e-16	2.32031e-16	4.09017	4.09017	Tumor up vs Normal	3.21517
213921_at	6750	SST	somatostatin	NM_001048	4.00138e-16	4.00138e-16	0.0943095	-10.6034	Tumor down vs Normal	-15.9656
218145_at	57761	TRIB3	tribbles pseudokinase 3	NM_001301188 /// NM_001301190 /// NM_001301193 /// NM_001301196 /// NM_001301201 /// NM	4.8383e-16	4.8383e-16	4.34842	4.34842	Tumor up vs Normal	3.36619
204702_s_at	9603	NFE2L3	nuclear factor, erythroid 2-like 3	NM_004289	5.16994e-16	5.16994e-16	5.91769	5.91769	Tumor up vs Normal	4.33925
209613_s_at	125	ADH1B	alcohol dehydrogenase 1B (class I), beta polypeptide	NM_000668 /// NM_001286650	5.24879e-16	5.24879e-16	0.0356938	-28.0161	Tumor down vs Normal	-50.1274
211603_s_at	2118	ETV4	ets variant 4	NM_001079675 /// NM_001261437 /// NM_001261438 /// NM_001261439 /// NM_001986 /// XM_01	6.16877e-16	6.16877e-16	2.90402	2.90402	Tumor up vs Normal	2.40898
203001_s_at	11075	STMN2	stathmin 2	NM_001199214 /// NM_007029 /// XM_005251142	7.74599e-16	7.74599e-16	0.168632	-5.93007	Tumor down vs Normal	-8.11708
230109_at	27115	PDE7B	phosphodiesterase 7B	NM_018945 /// XM_005266931 /// XM_011535755	8.47041e-16	8.47041e-16	0.417424	-2.39565	Tumor down vs Normal	-2.79574
227140_at	3624	INHBA	inhibin beta A	NM_002192	1.0902e-15	1.0902e-15	11.451	11.451	Tumor up vs Normal	7.41999
225939_at	317649	EIF4E3	eukaryotic translation initiation factor 4E family member 3	NM_001134649 /// NM_001134650 /// NM_001134651 /// NM_001282886 /// NM_173359 /// XM_01	1.39569e-15	1.39569e-15	0.411855	-2.42804	Tumor down vs Normal	-2.84623
203305_at	2162	F13A1	coagulation factor XIII, A1 polypeptide	NM_000129 /// XM_006715010 /// XM_011514342	1.57248e-15	1.57248e-15	0.199255	-5.01871	Tumor down vs Normal	-6.70649
41037_at	7004	TEAD4	TEA domain family member 4	NM_003213 /// NM_201441 /// NM_201443	1.69855e-15	1.69855e-15	3.26702	3.26702	Tumor up vs Normal	2.63975
206898_at	28513	CDH19	cadherin 19, type 2	NM_001271028 /// NM_021153 /// NR_073130 /// XM_011525931 /// XM_011525932 /// XR_93521	1.76464e-15	1.76464e-15	0.117598	-8.50357	Tumor down vs Normal	-12.5076
201416_at	6659	SOX4	SRY box 4	NM_003107	1.8476e-15	1.8476e-15	3.65512	3.65512	Tumor up vs Normal	2.89271
228766_at	948	CD36	CD36 molecule (thrombospondin receptor)	NM_000072 /// NM_001001547 /// NM_001001548 /// NM_001127443 /// NM_001127444 /// NM_00	2.09822e-15	2.09822e-15	0.137972	-7.24784	Tumor down vs Normal	-10.3752
219911_s_at	28231	SLCO4A1	solute carrier organic anion transporter family, member 4A1	NM_016354 /// XM_005260203 /// XM_011528791 /// XM_011528792 /// XM_011528793 /// XM_01	2.34322e-15	2.34322e-15	4.38879	4.38879	Tumor up vs Normal	3.35482
209763_at	91851	CHRDL1	chordin-like 1	NM_001143981 /// NM_001143982 /// NM_001143983 /// NM_145234 /// XM_005262221 /// XM_00	3.56108e-15	3.56108e-15	0.107674	-9.28731	Tumor down vs Normal	-13.9859
202954_at	11065	UBE2C	ubiquitin-conjugating enzyme E2C	NM_001281741 /// NM_001281742 /// NM_007019 /// NM_181799 /// NM_181800 /// NM_181801 /	3.56313e-15	3.56313e-15	4.00741	4.00741	Tumor up vs Normal	3.10539
231120_x_at	5570	PKIB	protein kinase (cAMP-dependent, catalytic) inhibitor beta	NM_001270393 /// NM_001270394 /// NM_001270395 /// NM_032471 /// NM_181794 /// NM_18179	3.71432e-15	3.71432e-15	0.112245	-8.90905	Tumor down vs Normal	-13.3203
202037_s_at	6422	SFRP1	secreted frizzled-related protein 1	NM_003012	4.88649e-15	4.88649e-15	0.14436	-6.92714	Tumor down vs Normal	-9.91504
212563_at	23246	BOP1	block of proliferation 1	NM_015201	5.85901e-15	5.85901e-15	2.75576	2.75576	Tumor up vs Normal	2.28175
222155_s_at	79581	SLC52A2	solute carrier family 52 (riboflavin transporter), member 2	NM_001253815 /// NM_001253816 /// NM_024531 /// NR_045600 /// XM_006716658 /// XM_00671	1.36978e-14	1.36978e-14	2.52247	2.52247	Tumor up vs Normal	2.11466
228547_at	9378	NRXN1	neurexin 1	NM_001135659 /// NM_004801 /// NM_138735 /// XM_005264642 /// XM_005264643 /// XM_00671	1.49904e-14	1.49904e-14	0.290122	-3.44682	Tumor down vs Normal	-4.3662
204036_at	1902	LPAR1	lysophosphatidic acid receptor 1	NM_001401 /// NM_057159 /// XM_005251781 /// XM_005251782	1.50734e-14	1.50734e-14	0.292771	-3.41564	Tumor down vs Normal	-4.31934
230087_at	145270	PRIMA1	proline rich membrane anchor 1	NM_178004 /// NM_178013 /// XM_011536456 /// XM_011546644	1.53316e-14	1.53316e-14	0.27089	-3.69154	Tumor down vs Normal	-4.73861
223055_s_at	57510	XPO5	exportin 5	NM_020750	1.56956e-14	1.56956e-14	2.02121	2.02121	Tumor up vs Normal	1.76662
201540_at	2273	FHL1	four and a half LIM domains 1	NM_001159699 /// NM_001159700 /// NM_001159701 /// NM_001159702 /// NM_001159703 /// NM	1.59212e-14	1.59212e-14	0.171393	-5.83456	Tumor down vs Normal	-8.17738
209633_at	5523	PPP2R3A	protein phosphatase 2, regulatory subunit B'', alpha	NM_001190447 /// NM_002718 /// NM_181897 /// XM_006713686 /// XM_011512956 /// XM_01151	1.61877e-14	1.61877e-14	0.411236	-2.43169	Tumor down vs Normal	-2.88272
205794_s_at	4857	NOVA1	neuro-oncological ventral antigen 1	NM_002515 /// NM_006489 /// NM_006491 /// XM_011536800	1.74262e-14	1.74262e-14	0.378996	-2.63855	Tumor down vs Normal	-3.17843
231925_at	5028	P2RY1	purinergic receptor P2Y, G-protein coupled, 1	NM_002563	1.93799e-14	1.93799e-14	0.242671	-4.1208	Tumor down vs Normal	-5.41162
209200_at	4208	MEF2C	myocyte enhancer factor 2C	NM_001131005 /// NM_001193347 /// NM_001193348 /// NM_001193349 /// NM_001193350 /// NM	1.94818e-14	1.94818e-14	0.376149	-2.65852	Tumor down vs Normal	-3.209
214696_at	84981	MIR22HG	MIR22 host gene	NM_001001870 /// NM_032895 /// NR_028502 /// NR_028503 /// NR_028504 /// NR_028505	2.02696e-14	2.02696e-14	0.28962	-3.45281	Tumor down vs Normal	-4.38396
203845_at	8850	KAT2B	K(lysine) acetyltransferase 2B	NM_003884 /// XM_005265528 /// XM_011534206 /// XR_245162	2.20042e-14	2.20042e-14	0.354374	-2.82188	Tumor down vs Normal	-3.44783
203498_at	10231	RCAN2	regulator of calcineurin 2	NM_001251973 /// NM_001251974 /// NM_005822 /// XM_006714948 /// XM_011514226	2.3399e-14	2.3399e-14	0.265809	-3.7621	Tumor down vs Normal	-4.86126
209147_s_at	8611	PLPP1	phospholipid phosphatase 1	NM_003711 /// NM_176895 /// NR_103485 /// XM_006714724	2.36477e-14	2.36477e-14	0.397317	-2.51688	Tumor down vs Normal	-3.00907
201506_at	7045	TGFBI	transforming growth factor, beta-induced, 68kDa	NM_000358	3.03175e-14	3.03175e-14	3.12869	3.12869	Tumor up vs Normal	2.50517
207080_s_at	5697	PYY	peptide YY	NM_004160 /// XM_011525035	3.27765e-14	3.27765e-14	0.100332	-9.96687	Tumor down vs Normal	-15.6158
203787_at	23635	SSBP2	single-stranded DNA binding protein 2	NM_001256732 /// NM_001256733 /// NM_001256734 /// NM_001256735 /// NM_001256736 /// NM	3.51763e-14	3.51763e-14	0.309649	-3.22947	Tumor down vs Normal	-4.06214
205399_at	9201	DCLK1	doublecortin-like kinase 1	NM_001195415 /// NM_001195416 /// NM_001195430 /// NM_004734 /// XM_005266592 /// XM_00	3.61539e-14	3.61539e-14	0.360921	-2.77069	Tumor down vs Normal	-3.38266
239579_at	253152	EPHX4	epoxide hydrolase 4	NM_173567	3.66453e-14	3.66453e-14	4.49708	4.49708	Tumor up vs Normal	3.34982
213800_at	3075	CFH	complement factor H	NM_000186 /// NM_001014975	3.87618e-14	3.87618e-14	0.236778	-4.22336	Tumor down vs Normal	-5.60298
206726_at	27306	HPGDS	hematopoietic prostaglandin D synthase	NM_014485 /// XM_005262932	4.62721e-14	4.62721e-14	0.29162	-3.42912	Tumor down vs Normal	-4.37238
228469_at	---	---	---	---	4.65687e-14	4.65687e-14	0.25815	-3.87372	Tumor down vs Normal	-5.0597
226333_at	3570	IL6R	interleukin 6 receptor	NM_000565 /// NM_001206866 /// NM_181359 /// XM_005245139 /// XM_005245140 /// XM_00671	5.09782e-14	5.09782e-14	0.358013	-2.7932	Tumor down vs Normal	-3.42224
229127_at	58494	JAM2	junctional adhesion molecule 2	NM_001270407 /// NM_001270408 /// NM_021219 /// NR_072999 /// XR_937537	5.1263e-14	5.1263e-14	0.297679	-3.35932	Tumor down vs Normal	-4.269
206577_at	7432	VIP	vasoactive intestinal peptide	NM_003381 /// NM_194435 /// XM_005267135 /// XM_006715562	6.30683e-14	6.30683e-14	0.108136	-9.24765	Tumor down vs Normal	-14.3948
235570_at	27303	RBMS3	RNA binding motif, single stranded interacting protein 3	NM_001003792 /// NM_001003793 /// NM_001177711 /// NM_001177712 /// NM_014483 /// XM_00	6.70195e-14	6.70195e-14	0.314641	-3.17823	Tumor down vs Normal	-4.00184
207820_at	124	ADH1A	alcohol dehydrogenase 1A (class I), alpha polypeptide	NM_000667	6.84554e-14	6.84554e-14	0.367864	-2.71839	Tumor down vs Normal	-3.31828
217504_at	23460	ABCA6	ATP binding cassette subfamily A member 6	NM_080284 /// NM_172346 /// XM_006721791 /// XM_006721793 /// XM_011524573 /// XM_01152	7.96186e-14	7.96186e-14	0.464419	-2.15323	Tumor down vs Normal	-2.5107
218984_at	54517	PUS7	pseudouridylate synthase 7 (putative)	NM_019042 /// XM_005250462 /// XM_005250463 /// XM_011516336 /// XR_927481	9.252e-14	9.252e-14	2.77393	2.77393	Tumor up vs Normal	2.25933
222757_s_at	51776	ZAK	sterile alpha motif and leucine zipper containing kinase AZK	NM_016653 /// NM_133646 /// XM_005246640	9.77473e-14	9.77473e-14	3.20275	3.20275	Tumor up vs Normal	2.53333
203510_at	4233	MET	MET proto-oncogene, receptor tyrosine kinase	NM_000245 /// NM_001127500 /// XM_006715990 /// XM_006715991 /// XM_011516223	1.03899e-13	1.03899e-13	2.73882	2.73882	Tumor up vs Normal	2.23495
212686_at	57460	PPM1H	protein phosphatase, Mg2+/Mn2+ dependent, 1H	NM_020700 /// XM_011538578 /// XM_011538579	1.12239e-13	1.12239e-13	3.25907	3.25907	Tumor up vs Normal	2.56641
201516_at	6723	SRM	spermidine synthase	NM_003132	1.42803e-13	1.42803e-13	2.25624	2.25624	Tumor up vs Normal	1.9117
204773_at	3590	IL11RA	interleukin 11 receptor, alpha	NM_001142784 /// NM_004512 /// NM_147162 /// NR_052010	1.46536e-13	1.46536e-13	0.444459	-2.24993	Tumor down vs Normal	-2.65424
220276_at	79785	RERGL	RERG/RAS-like	NM_001286201 /// NM_024730 /// NR_104413	1.53766e-13	1.53766e-13	0.287289	-3.48082	Tumor down vs Normal	-4.48983
230670_at	285313	IGSF10	immunoglobulin superfamily, member 10	NM_001178145 /// NM_001178146 /// NM_178822 /// XM_011512708 /// XM_011512709	1.55441e-13	1.55441e-13	0.495475	-2.01827	Tumor down vs Normal	-2.32937
200660_at	6282	S100A11	S100 calcium binding protein A11	NM_005620	1.56396e-13	1.56396e-13	2.38513	2.38513	Tumor up vs Normal	1.99724
204931_at	6943	TCF21	transcription factor 21	NM_003206 /// NM_198392	1.71266e-13	1.71266e-13	0.283728	-3.52451	Tumor down vs Normal	-4.56144
207504_at	766	CA7	carbonic anhydrase VII	NM_001014435 /// NM_005182 /// XM_005256136 /// XM_011523311 /// XM_011523312	1.71705e-13	1.71705e-13	0.312932	-3.19559	Tumor down vs Normal	-4.05369
228368_at	57569	ARHGAP20	Rho GTPase activating protein 20	NM_001258415 /// NM_001258416 /// NM_001258417 /// NM_001258418 /// NM_020809 /// XM_00	1.87203e-13	1.87203e-13	0.423319	-2.36229	Tumor down vs Normal	-2.81812
230788_at	2651	GCNT2	glucosaminyl (N-acetyl) transferase 2, I-branching enzyme (I blood group)	NM_001491 /// NM_145649 /// NM_145655 /// XM_005248997 /// XM_005248999 /// XM_00671505	1.89203e-13	1.89203e-13	0.251764	-3.97198	Tumor down vs Normal	-5.2722
239433_at	80131	LRRC8E	leucine rich repeat containing 8 family, member E	NM_001268284 /// NM_001268285 /// NM_025061 /// XM_011528319	1.97036e-13	1.97036e-13	2.39953	2.39953	Tumor up vs Normal	2.00442
207761_s_at	25840	METTL7A	methyltransferase like 7A	NM_014033 /// XM_006719332	2.01802e-13	2.01802e-13	0.257811	-3.8788	Tumor down vs Normal	-5.12617
204035_at	7857	SCG2	secretogranin II	NM_003469	2.08749e-13	2.08749e-13	0.249023	-4.0157	Tumor down vs Normal	-5.34659
218706_s_at	65983	GRAMD3	GRAM domain containing 3	NM_001146319 /// NM_001146320 /// NM_001146321 /// NM_001146322 /// NM_023927 /// XM_00	2.15876e-13	2.15876e-13	0.447685	-2.23371	Tumor down vs Normal	-2.63611
218901_at	57088	PLSCR4	phospholipid scramblase 4	NM_001128304 /// NM_001128305 /// NM_001128306 /// NM_001177304 /// NM_020353 /// XM_00	2.19457e-13	2.19457e-13	0.375725	-2.66152	Tumor down vs Normal	-3.25681
227662_at	171024	SYNPO2	synaptopodin 2	NM_001128933 /// NM_001128934 /// NM_001286754 /// NM_001286755 /// NM_133477 /// XM_01	2.42862e-13	2.42862e-13	0.0786128	-12.7206	Tumor down vs Normal	-21.5245
201739_at	6446	SGK1	serum/glucocorticoid regulated kinase 1	NM_001143676 /// NM_001143677 /// NM_001143678 /// NM_001291995 /// NM_005627 /// XM_01	2.46845e-13	2.46845e-13	0.232804	-4.29546	Tumor down vs Normal	-5.80747
227088_at	8654	PDE5A	phosphodiesterase 5A, cGMP-specific	NM_001083 /// NM_033430 /// NM_033437	2.47191e-13	2.47191e-13	0.268301	-3.72716	Tumor down vs Normal	-4.89337
204033_at	9319	TRIP13	thyroid hormone receptor interactor 13	NM_001166260 /// NM_004237 /// XM_011514163	2.73933e-13	2.73933e-13	3.259	3.259	Tumor up vs Normal	2.55033
236783_at	80333	KCNIP4	Kv channel interacting protein 4	NM_001035003 /// NM_001035004 /// NM_025221 /// NM_147181 /// NM_147182 /// NM_147183 /	2.8178e-13	2.8178e-13	0.494069	-2.02401	Tumor down vs Normal	-2.34324
215039_at	339524	LINC01140	long intergenic non-protein coding RNA 1140	NM_207357 /// NR_026985 /// NR_026986 /// NR_026987 /// NR_026988 /// NR_026989	3.31883e-13	3.31883e-13	0.374424	-2.67077	Tumor down vs Normal	-3.27855
205259_at	4306	NR3C2	nuclear receptor subfamily 3, group C, member 2	NM_000901 /// NM_001166104 /// XM_011531975 /// XM_011531976 /// XM_011531977 /// XM_01	3.38926e-13	3.38926e-13	0.227272	-4.40002	Tumor down vs Normal	-5.99565
215100_at	84830	ADTRP	androgen-dependent TFPI-regulating protein	NM_001143948 /// NM_032744 /// XM_005249454 /// XM_005249455 /// XM_011514956 /// XM_01	3.57772e-13	3.57772e-13	0.265464	-3.76699	Tumor down vs Normal	-4.97141
222717_at	8436	SDPR	serum deprivation response	NM_004657	3.9009e-13	3.9009e-13	0.208125	-4.8048	Tumor down vs Normal	-6.67774
214601_at	7166	TPH1	tryptophan hydroxylase 1	NM_004179	4.13791e-13	4.13791e-13	0.153777	-6.50293	Tumor down vs Normal	-9.63659
227478_at	26040	SETBP1	SET binding protein 1	NM_001130110 /// NM_015559 /// XM_005258243	4.35499e-13	4.35499e-13	0.316989	-3.15468	Tumor down vs Normal	-4.01728
206349_at	9211	LGI1	leucine-rich, glioma inactivated 1	NM_001308275 /// NM_001308276 /// NM_005097 /// NR_131777 /// XM_005270272	4.35535e-13	4.35535e-13	0.498509	-2.00598	Tumor down vs Normal	-2.32239
212230_at	8613	PLPP3	phospholipid phosphatase 3	NM_003713 /// NM_177414	4.38442e-13	4.38442e-13	0.379429	-2.63554	Tumor down vs Normal	-3.23173
211737_x_at	5764	PTN	pleiotrophin	NM_002825 /// XM_005250515 /// XM_005250516	4.40032e-13	4.40032e-13	0.30755	-3.25151	Tumor down vs Normal	-4.16732
204260_at	1114	CHGB	chromogranin B	NM_001819	4.40987e-13	4.40987e-13	0.226537	-4.41429	Tumor down vs Normal	-6.03372
228376_at	2681	GGTA1P	glycoprotein, alpha-galactosyltransferase 1 pseudogene	NR_003191 /// NR_045211	4.54276e-13	4.54276e-13	0.326905	-3.059	Tumor down vs Normal	-3.87141
200903_s_at	191	AHCY	adenosylhomocysteinase	NM_000687 /// NM_001161766 /// XM_005260316 /// XM_005260317 /// XM_011528656 /// XM_01	4.70998e-13	4.70998e-13	2.6413	2.6413	Tumor up vs Normal	2.15211
228333_at	9839	ZEB2	zinc finger E-box binding homeobox 2	NM_001171653 /// NM_014795 /// NR_033258 /// XM_006712881 /// XM_006712882 /// XM_01151	5.19747e-13	5.19747e-13	0.322687	-3.09898	Tumor down vs Normal	-3.9365
210258_at	6003	RGS13	regulator of G-protein signaling 13	NM_002927 /// NM_144766	5.42634e-13	5.42634e-13	0.129727	-7.70848	Tumor down vs Normal	-11.8796
211776_s_at	23136	EPB41L3	erythrocyte membrane protein band 4.1-like 3	NM_001281533 /// NM_001281534 /// NM_001281535 /// NM_012307 /// XM_011525606 /// XM_01	5.69086e-13	5.69086e-13	0.235943	-4.23831	Tumor down vs Normal	-5.75706
229177_at	146556	C16orf89	chromosome 16 open reading frame 89	NM_001098514 /// NM_152459 /// XM_005255143 /// XM_011522392	6.01866e-13	6.01866e-13	0.468014	-2.13669	Tumor down vs Normal	-2.51065
224516_s_at	51523	CXXC5	CXXC finger protein 5	NM_016463 /// XM_005268461 /// XM_005268462 /// XM_006714786	6.68711e-13	6.68711e-13	2.17696	2.17696	Tumor up vs Normal	1.84441
205112_at	51196	PLCE1	phospholipase C, epsilon 1	NM_001165979 /// NM_001288989 /// NM_016341 /// XM_006717885 /// XM_006717886 /// XM_00	7.4167e-13	7.4167e-13	0.276282	-3.61949	Tumor down vs Normal	-4.76494
205498_at	2690	GHR	growth hormone receptor	NM_000163 /// NM_001242399 /// NM_001242400 /// NM_001242401 /// NM_001242402 /// NM_00	7.50666e-13	7.50666e-13	0.213768	-4.67797	Tumor down vs Normal	-6.5063
200795_at	8404	SPARCL1	SPARC like 1	NM_001128310 /// NM_001291976 /// NM_001291977 /// NM_004684	7.50808e-13	7.50808e-13	0.293094	-3.41187	Tumor down vs Normal	-4.4357
201870_at	10953	TOMM34	translocase of outer mitochondrial membrane 34	NM_006809 /// XM_005260254 /// XM_011528501 /// XR_244131	7.54171e-13	7.54171e-13	2.31393	2.31393	Tumor up vs Normal	1.93389
206227_at	8483	CILP	cartilage intermediate layer protein, nucleotide pyrophosphohydrolase	NM_003613	7.74678e-13	7.74678e-13	0.25725	-3.88727	Tumor down vs Normal	-5.19811
239587_at	7098	TLR3	toll-like receptor 3	NM_003265	8.32154e-13	8.32154e-13	0.280628	-3.56344	Tumor down vs Normal	-4.67992
205861_at	6689	SPIB	Spi-B transcription factor (Spi-1/PU.1 related)	NM_001243998 /// NM_001243999 /// NM_001244000 /// NM_003121	8.56831e-13	8.56831e-13	0.425117	-2.35229	Tumor down vs Normal	-2.82645
230135_at	64399	HHIP	hedgehog interacting protein	NM_022475 /// XM_005263178 /// XM_006714288	8.78192e-13	8.78192e-13	0.338533	-2.95392	Tumor down vs Normal	-3.72784
222696_at	8313	AXIN2	axin 2	NM_004655 /// XM_011525319 /// XM_011525320 /// XM_011525321 /// XM_011525322	9.35847e-13	9.35847e-13	4.13146	4.13146	Tumor up vs Normal	3.04432
206262_at	126	ADH1C	alcohol dehydrogenase 1C (class I), gamma polypeptide	NM_000669 /// NR_133005 /// XM_011531588 /// XM_011531589	9.82803e-13	9.82803e-13	0.0518275	-19.2948	Tumor down vs Normal	-36.5202
203543_s_at	687	KLF9	Kruppel-like factor 9	NM_001206	9.89421e-13	9.89421e-13	0.231384	-4.32183	Tumor down vs Normal	-5.92545
227265_at	10875	FGL2	fibrinogen-like 2	NM_006682	1.00792e-12	1.00792e-12	0.199958	-5.00106	Tumor down vs Normal	-7.07731
236308_at	222008	VSTM2A	V-set and transmembrane domain containing 2A	NM_001301009 /// NM_182546 /// XM_006715665 /// XM_006715666 /// XM_011515196 /// XM_01	1.01307e-12	1.01307e-12	0.385287	-2.59546	Tumor down vs Normal	-3.1885
202715_at	790	CAD	carbamoyl-phosphate synthetase 2, aspartate transcarbamylase, and dihydroorotase	NM_001306079 /// NM_004341 /// XM_005264555 /// XM_005264556 /// XM_005264557 /// XM_00	1.04314e-12	1.04314e-12	2.31952	2.31952	Tumor up vs Normal	1.93415
208693_s_at	2617	GARS	glycyl-tRNA synthetase	NM_001316772 /// NM_002047 /// XM_006715686	1.14186e-12	1.14186e-12	2.18352	2.18352	Tumor up vs Normal	1.84381
223308_s_at	11091	WDR5	WD repeat domain 5	NM_017588 /// NM_052821 /// XM_005272163	1.17493e-12	1.17493e-12	2.05363	2.05363	Tumor up vs Normal	1.75707
218704_at	54894	RNF43	ring finger protein 43	NM_001305544 /// NM_001305545 /// NM_017763 /// XM_011524954 /// XM_011524955 /// XM_01	1.17546e-12	1.17546e-12	2.99024	2.99024	Tumor up vs Normal	2.35834
225275_at	10085	EDIL3	EGF-like repeats and discoidin I-like domains 3	NM_001278642 /// NM_005711 /// XM_011543088 /// XM_011543089	1.29005e-12	1.29005e-12	0.353009	-2.83279	Tumor down vs Normal	-3.55221
209170_s_at	2824	GPM6B	glycoprotein M6B	NM_001001994 /// NM_001001995 /// NM_001001996 /// NM_005278 /// XM_005274489 /// XM_00	1.29441e-12	1.29441e-12	0.195168	-5.1238	Tumor down vs Normal	-7.30854
221305_s_at	54576 /// 54600	UGT1A8 /// UGT1A9	UDP glucuronosyltransferase 1 family, polypeptide A8 /// UDP glucuronosyltransferase 1	NM_019076 /// NM_021027	1.42288e-12	1.42288e-12	0.182409	-5.48218	Tumor down vs Normal	-7.94392
205135_s_at	26747	NUFIP1	nuclear fragile X mental retardation protein interacting protein 1	NM_012345 /// XM_011535044 /// XR_941559	1.4286e-12	1.4286e-12	2.34893	2.34893	Tumor up vs Normal	1.94991
218586_at	55257	MRGBP	MRG/MORF4L binding protein	NM_018270	1.54961e-12	1.54961e-12	2.55786	2.55786	Tumor up vs Normal	2.08322
225777_at	89958	SAPCD2	suppressor APC domain containing 2	NM_178448 /// XM_011519180	1.59169e-12	1.59169e-12	2.34009	2.34009	Tumor up vs Normal	1.94299
241031_at	145741	C2CD4A	C2 calcium-dependent domain containing 4A	NM_207322	1.60286e-12	1.60286e-12	5.27947	5.27947	Tumor up vs Normal	3.66864
211998_at	3021	H3F3B	H3 histone, family 3B (H3.3B)	NM_005324	1.61651e-12	1.61651e-12	0.429076	-2.33059	Tumor down vs Normal	-2.80466
204697_s_at	1113	CHGA	chromogranin A	NM_001275 /// NM_001301690 /// XM_011536370 /// XM_011546640	1.62424e-12	1.62424e-12	0.215882	-4.63217	Tumor down vs Normal	-6.47889
224964_s_at	54331	GNG2	guanine nucleotide binding protein (G protein), gamma 2	NM_001243773 /// NM_001243774 /// NM_053064 /// XM_006720173 /// XM_011536845 /// XM_01	1.63029e-12	1.63029e-12	0.29752	-3.36112	Tumor down vs Normal	-4.38255
225261_x_at	51497	NELFCD	negative elongation factor complex member C/D	NM_016397 /// NM_198976 /// XM_011528849 /// XR_244142	1.63173e-12	1.63173e-12	2.5182	2.5182	Tumor up vs Normal	2.05728
228750_at	7373	COL14A1	collagen, type XIV, alpha 1	NM_021110 /// XM_005251059 /// XM_006716651	1.69223e-12	1.69223e-12	0.200424	-4.98943	Tumor down vs Normal	-7.09612
219105_x_at	23594	ORC6	origin recognition complex subunit 6	NM_014321 /// NR_037620 /// XM_011522978	1.6988e-12	1.6988e-12	2.14917	2.14917	Tumor up vs Normal	1.81739
204087_s_at	8884	SLC5A6	solute carrier family 5 (sodium/multivitamin and iodide cotransporter), member 6	NM_021095 /// NR_028323 /// XM_006712128 /// XM_006712129 /// XM_006712130 /// XM_00671	1.70873e-12	1.70873e-12	2.30308	2.30308	Tumor up vs Normal	1.91818
1552296_at	266675	BEST4	bestrophin 4	NM_153274 /// XM_005270748 /// XM_011541240 /// XM_011541241 /// XM_011541242 /// XM_01	1.72894e-12	1.72894e-12	0.297549	-3.36079	Tumor down vs Normal	-4.3841
33494_at	2110	ETFDH	electron-transferring-flavoprotein dehydrogenase	NM_001281737 /// NM_001281738 /// NM_004453	1.78141e-12	1.78141e-12	0.380179	-2.63034	Tumor down vs Normal	-3.25235
212160_at	11260	XPOT	exportin, tRNA	NM_007235 /// XM_011537823 /// XR_944484	1.95722e-12	1.95722e-12	2.28584	2.28584	Tumor up vs Normal	1.90553
208700_s_at	7086	TKT	transketolase	NM_001064 /// NM_001135055 /// NM_001135056 /// NM_001258028 /// NR_047579 /// NR_04758	2.02068e-12	2.02068e-12	2.09263	2.09263	Tumor up vs Normal	1.77842
206637_at	9934	P2RY14	purinergic receptor P2Y, G-protein coupled, 14	NM_001081455 /// NM_014879 /// XM_005247922 /// XM_005247923 /// XM_011513340	2.03335e-12	2.03335e-12	0.201921	-4.95243	Tumor down vs Normal	-7.04589
207502_at	2981	GUCA2B	guanylate cyclase activator 2B (uroguanylin)	NM_007102	2.08116e-12	2.08116e-12	0.168323	-5.94095	Tumor down vs Normal	-8.80059
209447_at	23345	SYNE1	spectrin repeat containing, nuclear envelope 1	NM_001099267 /// NM_001134379 /// NM_015293 /// NM_033071 /// NM_133650 /// NM_182961 /	2.13062e-12	2.13062e-12	0.422816	-2.3651	Tumor down vs Normal	-2.85991
205384_at	5348	FXYD1	FXYD domain containing ion transport regulator 1	NM_001278717 /// NM_001278718 /// NM_005031 /// NM_021902	2.14066e-12	2.14066e-12	0.359548	-2.78127	Tumor down vs Normal	-3.48574
205430_at	653	BMP5	bone morphogenetic protein 5	NM_021073 /// XM_005249304 /// XM_011514816 /// XM_011514817	2.28999e-12	2.28999e-12	0.27524	-3.63319	Tumor down vs Normal	-4.83291
203612_at	705	BYSL	bystin-like	NM_004053 /// XM_011514838	2.31997e-12	2.31997e-12	2.07488	2.07488	Tumor up vs Normal	1.76544
228559_at	55839	CENPN	centromere protein N	NM_001100624 /// NM_001100625 /// NM_001270473 /// NM_001270474 /// NM_018455 /// XM_00	2.33466e-12	2.33466e-12	2.48084	2.48084	Tumor up vs Normal	2.02895
222039_at	146909	KIF18B	kinesin family member 18B	NM_001080443 /// NM_001264573 /// NM_001265577 /// XM_011524385 /// XM_011524386 /// XM	2.40539e-12	2.40539e-12	2.2067	2.2067	Tumor up vs Normal	1.85183
235349_at	151393	RMDN2	regulator of microtubule dynamics 2	NM_001170791 /// NM_001170792 /// NM_001170793 /// NM_144713 /// XM_011532613 /// XM_01	2.5385e-12	2.5385e-12	0.309573	-3.23025	Tumor down vs Normal	-4.19009
228962_at	5144	PDE4D	phosphodiesterase 4D, cAMP-specific	NM_001104631 /// NM_001165899 /// NM_001197218 /// NM_001197219 /// NM_001197220 /// NM	2.58859e-12	2.58859e-12	0.359833	-2.77907	Tumor down vs Normal	-3.48697
203462_x_at	8662	EIF3B	eukaryotic translation initiation factor 3, subunit B	NM_001037283 /// NM_003751 /// XM_011515599 /// XM_011515600 /// XM_011515601	2.66586e-12	2.66586e-12	2.19312	2.19312	Tumor up vs Normal	1.84194
206422_at	2641	GCG	glucagon	NM_002054	2.84117e-12	2.84117e-12	0.0501515	-19.9396	Tumor down vs Normal	-38.8233
228977_at	729680	LOC729680	uncharacterized LOC729680	XR_159011	2.89336e-12	2.89336e-12	3.0336	3.0336	Tumor up vs Normal	2.36915
201479_at	1736	DKC1	dyskeratosis congenita 1, dyskerin	NM_001142463 /// NM_001288747 /// NM_001363 /// NR_110021 /// NR_110022 /// NR_110023	2.93207e-12	2.93207e-12	2.30619	2.30619	Tumor up vs Normal	1.91434
212713_at	4239	MFAP4	microfibrillar associated protein 4	NM_001198695 /// NM_002404	3.11032e-12	3.11032e-12	0.3057	-3.27118	Tumor down vs Normal	-4.26209
223754_at	84281	C2orf88	chromosome 2 open reading frame 88	NM_001042519 /// NM_001042520 /// NM_001042521 /// NM_032321 /// XM_005246905 /// XM_00	3.56043e-12	3.56043e-12	0.221756	-4.50947	Tumor down vs Normal	-6.32096
229693_at	388335	TMEM220	transmembrane protein 220	NM_001004313 /// XM_005256634 /// XM_011523835 /// XM_011523836	3.66588e-12	3.66588e-12	0.323733	-3.08897	Tumor down vs Normal	-3.97861
243278_at	93986	FOXP2	forkhead box P2	NM_001172766 /// NM_001172767 /// NM_014491 /// NM_148898 /// NM_148899 /// NM_148900 /	3.73425e-12	3.73425e-12	0.189269	-5.28348	Tumor down vs Normal	-7.67789
202185_at	8985	PLOD3	procollagen-lysine, 2-oxoglutarate 5-dioxygenase 3	NM_001084	3.93189e-12	3.93189e-12	2.25843	2.25843	Tumor up vs Normal	1.88034
225802_at	116447	TOP1MT	topoisomerase (DNA) I, mitochondrial	NM_001258446 /// NM_001258447 /// NM_052963 /// XM_005250781	4.09548e-12	4.09548e-12	2.32482	2.32482	Tumor up vs Normal	1.92258
204955_at	8406	SRPX	sushi-repeat containing protein, X-linked	NM_001170750 /// NM_001170751 /// NM_001170752 /// NM_006307	4.16119e-12	4.16119e-12	0.225869	-4.42735	Tumor down vs Normal	-6.19036
226303_at	5239	PGM5	phosphoglucomutase 5	NM_021965 /// XM_011518781 /// XM_011518782 /// XM_011518783	4.17711e-12	4.17711e-12	0.14435	-6.9276	Tumor down vs Normal	-10.7148
230550_at	64231	MS4A6A	membrane-spanning 4-domains, subfamily A, member 6A	NM_001247999 /// NM_022349 /// NM_152851 /// NM_152852 /// XM_005274177 /// XM_00527417	4.19299e-12	4.19299e-12	0.344191	-2.90536	Tumor down vs Normal	-3.69472
205407_at	8434	RECK	reversion-inducing-cysteine-rich protein with kazal motifs	NM_001316345 /// NM_001316346 /// NM_001316347 /// NM_001316348 /// NM_021111 /// XM_01	4.27726e-12	4.27726e-12	0.371134	-2.69444	Tumor down vs Normal	-3.36925
204674_at	4033	LRMP	lymphoid-restricted membrane protein	NM_001204126 /// NM_001204127 /// NM_006152 /// XM_005253370 /// XM_005253372 /// XM_00	4.33714e-12	4.33714e-12	0.306816	-3.25928	Tumor down vs Normal	-4.25475
228716_at	7068	THRB	thyroid hormone receptor, beta	NM_000461 /// NM_001128176 /// NM_001128177 /// NM_001252634 /// XM_005265421 /// XM_00	4.40852e-12	4.40852e-12	0.284265	-3.51785	Tumor down vs Normal	-4.67273
230917_at	5336	PLCG2	phospholipase C, gamma 2 (phosphatidylinositol-specific)	NM_002661 /// XM_011523108	4.45604e-12	4.45604e-12	0.361124	-2.76913	Tumor down vs Normal	-3.48509
213765_at	8076	MFAP5	microfibrillar associated protein 5	NM_001297709 /// NM_001297710 /// NM_001297711 /// NM_001297712 /// NM_003480 /// NR_12	4.80646e-12	4.80646e-12	0.225473	-4.43512	Tumor down vs Normal	-6.21306
227198_at	3899	AFF3	AF4/FMR2 family, member 3	NM_001025108 /// NM_002285 /// XM_005263943 /// XM_005263945 /// XM_011511169 /// XM_01	5.11627e-12	5.11627e-12	0.366913	-2.72544	Tumor down vs Normal	-3.42114
215380_s_at	79017	GGCT	gamma-glutamylcyclotransferase	NM_001199815 /// NM_001199816 /// NM_001199817 /// NM_024051 /// NR_037669	5.62989e-12	5.62989e-12	2.15389	2.15389	Tumor up vs Normal	1.809
214533_at	1215	CMA1	chymase 1, mast cell	NM_001308083 /// NM_001836 /// XM_011536394	5.63124e-12	5.63124e-12	0.429069	-2.33063	Tumor down vs Normal	-2.82519
228728_at	79974	CPED1	cadherin-like and PC-esterase domain containing 1	NM_001105533 /// NM_024913 /// XM_011516583	5.86315e-12	5.86315e-12	0.27344	-3.65711	Tumor down vs Normal	-4.91332
228754_at	6533	SLC6A6	solute carrier family 6 (neurotransmitter transporter), member 6	NM_001134367 /// NM_001134368 /// NM_003043 /// NR_103507 /// XM_006713307 /// XM_01153	6.04236e-12	6.04236e-12	3.39551	3.39551	Tumor up vs Normal	2.56977
201853_s_at	994	CDC25B	cell division cycle 25B	NM_001287516 /// NM_001287517 /// NM_001287518 /// NM_001287519 /// NM_001287520 /// NM	6.24203e-12	6.24203e-12	3.20817	3.20817	Tumor up vs Normal	2.45893
225150_s_at	6242	RTKN	rhotekin	NM_001015055 /// NM_001015056 /// NM_033046 /// XM_005264478 /// XM_005264479 /// XR_93	6.35008e-12	6.35008e-12	2.1916	2.1916	Tumor up vs Normal	1.83218
209242_at	5178	PEG3	paternally expressed 3	NM_001146184 /// NM_001146185 /// NM_001146186 /// NM_001146187 /// NM_006210	6.40136e-12	6.40136e-12	0.334463	-2.98986	Tumor down vs Normal	-3.83942
225602_at	152007	GLIPR2	GLI pathogenesis-related 2	NM_001287010 /// NM_001287011 /// NM_001287012 /// NM_001287013 /// NM_001287014 /// NM	6.77471e-12	6.77471e-12	0.421873	-2.37038	Tumor down vs Normal	-2.88776
236641_at	9928	KIF14	kinesin family member 14	NM_001305792 /// NM_014875 /// XM_011510230 /// XM_011510231 /// XM_011510232 /// XM_01	6.91684e-12	6.91684e-12	3.13529	3.13529	Tumor up vs Normal	2.41366
216952_s_at	84823	LMNB2	lamin B2	NM_032737 /// XM_011528378 /// XM_011528379	7.00254e-12	7.00254e-12	2.16271	2.16271	Tumor up vs Normal	1.81253
213415_at	1193	CLIC2	chloride intracellular channel 2	NM_001289	7.26483e-12	7.26483e-12	0.319298	-3.13187	Tumor down vs Normal	-4.06885
216218_s_at	23228	PLCL2	phospholipase C-like 2	NM_001144382 /// NM_015184 /// XM_006713073	7.37963e-12	7.37963e-12	0.38052	-2.62798	Tumor down vs Normal	-3.28
202747_s_at	9452	ITM2A	integral membrane protein 2A	NM_001171581 /// NM_004867	8.112e-12	8.112e-12	0.332173	-3.01048	Tumor down vs Normal	-3.87927
204866_at	9767	JADE3	jade family PHD finger 3	NM_001077445 /// NM_014735	8.36529e-12	8.36529e-12	2.31999	2.31999	Tumor up vs Normal	1.91126
203485_at	6252	RTN1	reticulon 1	NM_001243115 /// NM_021136 /// NM_206852 /// NM_206857 /// XM_011537063	8.80917e-12	8.80917e-12	0.27551	-3.62963	Tumor down vs Normal	-4.88655
238021_s_at	643911	CRNDE	colorectal neoplasia differentially expressed (non-protein coding)	NM_001308963 /// NR_034105 /// NR_034106 /// NR_110453 /// NR_110454	8.9382e-12	8.9382e-12	8.66462	8.66462	Tumor up vs Normal	5.26437
205653_at	1511	CTSG	cathepsin G	NM_001911 /// XM_011536499	8.96008e-12	8.96008e-12	0.403339	-2.4793	Tumor down vs Normal	-3.05728
205282_at	7804	LRP8	LDL receptor related protein 8	NM_001018054 /// NM_004631 /// NM_017522 /// NM_033300 /// XM_005271173 /// XM_00527117	9.17725e-12	9.17725e-12	2.83244	2.83244	Tumor up vs Normal	2.22705
228507_at	5139	PDE3A	phosphodiesterase 3A, cGMP-inhibited	NM_000921 /// NM_001244683 /// XM_006719086	9.48547e-12	9.48547e-12	0.275783	-3.62603	Tumor down vs Normal	-4.88399
222116_s_at	125058	TBC1D16	TBC1 domain family, member 16	NM_001271844 /// NM_001271845 /// NM_001271846 /// NM_019020 /// XM_005257049 /// XM_00	9.54336e-12	9.54336e-12	2.18473	2.18473	Tumor up vs Normal	1.82353
201133_s_at	9867	PJA2	praja ring finger 2, E3 ubiquitin protein ligase	NM_014819	1.04117e-11	1.04117e-11	0.473978	-2.1098	Tumor down vs Normal	-2.5086
206742_at	2277 /// 100532742	FIGF /// PIR-FIGF	c-fos induced growth factor (vascular endothelial growth factor D) /// PIR-FIGF readthr	NM_004469 /// NR_037859	1.057e-11	1.057e-11	0.389201	-2.56936	Tumor down vs Normal	-3.1982
202870_s_at	991	CDC20	cell division cycle 20	NM_001255	1.05784e-11	1.05784e-11	2.62822	2.62822	Tumor up vs Normal	2.10037
214096_s_at	6472	SHMT2	serine hydroxymethyltransferase 2 (mitochondrial)	NM_001166356 /// NM_001166357 /// NM_001166358 /// NM_001166359 /// NM_005412 /// NR_02	1.07774e-11	1.07774e-11	2.11228	2.11228	Tumor up vs Normal	1.77567
207957_s_at	5579	PRKCB	protein kinase C, beta	NM_002738 /// NM_212535	1.11277e-11	1.11277e-11	0.294439	-3.39629	Tumor down vs Normal	-4.51232
239294_at	5294	PIK3CG	phosphatidylinositol-4,5-bisphosphate 3-kinase, catalytic subunit gamma	NM_001282426 /// NM_001282427 /// NM_002649 /// XM_005250443 /// XM_011516316 /// XM_01	1.11676e-11	1.11676e-11	0.312015	-3.20498	Tumor down vs Normal	-4.20129
227419_x_at	219348	PLAC9	placenta specific 9	NM_001012973	1.12685e-11	1.12685e-11	0.407277	-2.45533	Tumor down vs Normal	-3.02553
205907_s_at	4958	OMD	osteomodulin	NM_005014	1.13401e-11	1.13401e-11	0.335977	-2.9764	Tumor down vs Normal	-3.83561
203119_at	79080	CCDC86	coiled-coil domain containing 86	NM_024098	1.17844e-11	1.17844e-11	2.05949	2.05949	Tumor up vs Normal	1.74066
201797_s_at	7407	VARS	valyl-tRNA synthetase	NM_006295 /// XM_005249362 /// XM_005272869 /// XM_005274886 /// XM_005275021 /// XM_00	1.20573e-11	1.20573e-11	2.4771	2.4771	Tumor up vs Normal	2.00523
203799_at	9936 /// 100526664	CD302 /// LY75-CD302	CD302 molecule /// LY75-CD302 readthrough	NM_001198759 /// NM_001198760 /// NM_001198763 /// NM_001198764 /// NM_014880	1.21678e-11	1.21678e-11	0.385834	-2.59179	Tumor down vs Normal	-3.23584
203022_at	10535	RNASEH2A	ribonuclease H2, subunit A	NM_006397 /// XM_006722619	1.31561e-11	1.31561e-11	2.46279	2.46279	Tumor up vs Normal	1.99517
204438_at	4360	MRC1	mannose receptor, C type 1	NM_001009567 /// NM_002438	1.35202e-11	1.35202e-11	0.346291	-2.88775	Tumor down vs Normal	-3.70044
204897_at	5734	PTGER4	prostaglandin E receptor 4 (subtype EP4)	NM_000958 /// XM_005248326 /// XM_005248327 /// XM_011514070 /// XM_011514071 /// XR_92	1.39243e-11	1.39243e-11	0.322349	-3.10222	Tumor down vs Normal	-4.04344
202580_x_at	2305	FOXM1	forkhead box M1	NM_001243088 /// NM_001243089 /// NM_021953 /// NM_202002 /// NM_202003 /// XM_00525367	1.44031e-11	1.44031e-11	2.70685	2.70685	Tumor up vs Normal	2.14355
231580_at	100506542	LINC01082	long intergenic non-protein coding RNA 1082	NR_103859	1.60849e-11	1.60849e-11	0.392017	-2.55091	Tumor down vs Normal	-3.17926
206149_at	63928	CHP2	calcineurin-like EF-hand protein 2	NM_022097	1.79763e-11	1.79763e-11	0.148396	-6.73872	Tumor down vs Normal	-10.5709
203680_at	5577	PRKAR2B	protein kinase, cAMP-dependent, regulatory, type II, beta	NM_002736 /// XM_011516398 /// XM_011516399	1.84162e-11	1.84162e-11	0.232549	-4.30017	Tumor down vs Normal	-6.06871
203178_at	2628	GATM	glycine amidinotransferase (L-arginine:glycine amidinotransferase)	NM_001482 /// XM_011521450 /// XM_011521451	1.85289e-11	1.85289e-11	0.269969	-3.70413	Tumor down vs Normal	-5.04684
219948_x_at	79799	UGT2A3	UDP glucuronosyltransferase 2 family, polypeptide A3	NM_024743 /// NR_024010 /// XM_011532247 /// XM_011546332	1.87029e-11	1.87029e-11	0.0860357	-11.6231	Tumor down vs Normal	-20.7512
202107_s_at	4171	MCM2	minichromosome maintenance complex component 2	NM_004526 /// NR_073375	1.87257e-11	1.87257e-11	2.09951	2.09951	Tumor up vs Normal	1.76199
226030_at	36	ACADSB	acyl-CoA dehydrogenase, short/branched chain	NM_001609	2.17115e-11	2.17115e-11	0.45895	-2.17889	Tumor down vs Normal	-2.62146
227558_at	8535	CBX4	chromobox homolog 4	NM_003655 /// XM_011525399	2.18869e-11	2.18869e-11	2.14935	2.14935	Tumor up vs Normal	1.7922
223449_at	57556	SEMA6A	sema domain, transmembrane domain (TM), and cytoplasmic domain, (semaphorin) 6A	NM_001300780 /// NM_020681 /// NM_020796 /// XM_005272042 /// XM_006714663	2.19187e-11	2.19187e-11	0.265478	-3.76679	Tumor down vs Normal	-5.16141
220723_s_at	80157	CWH43	cell wall biogenesis 43 C-terminal homolog	NM_001286791 /// NM_025087 /// XM_011513755 /// XM_011513756 /// XM_011513757 /// XM_01	2.30407e-11	2.30407e-11	0.178254	-5.60997	Tumor down vs Normal	-8.45534
229215_at	430	ASCL2	achaete-scute family bHLH transcription factor 2	NM_005170	2.34265e-11	2.34265e-11	5.86079	5.86079	Tumor up vs Normal	3.8474
224468_s_at	84798	C19orf48	chromosome 19 open reading frame 48	NM_001290149 /// NM_001290150 /// NM_001290151 /// NM_001290152 /// NM_001290153 /// NM	2.43611e-11	2.43611e-11	2.08541	2.08541	Tumor up vs Normal	1.75033
201001_s_at	7335 /// 387522	TMEM189-UBE2V1 /// UBE2V1	TMEM189-UBE2V1 readthrough /// ubiquitin conjugating enzyme E2 variant 1	NM_001032288 /// NM_001257393 /// NM_001257394 /// NM_001257395 /// NM_001257396 /// NM	2.45673e-11	2.45673e-11	2.08345	2.08345	Tumor up vs Normal	1.74899
228073_at	140838	NANP	N-acetylneuraminic acid phosphatase	NM_152667	2.50826e-11	2.50826e-11	2.26453	2.26453	Tumor up vs Normal	1.86337
211318_s_at	8480	RAE1	ribonucleic acid export 1	NM_001015885 /// NM_003610 /// XM_005260582 /// XM_005260583 /// XM_011529087 /// XM_01	2.52444e-11	2.52444e-11	2.05243	2.05243	Tumor up vs Normal	1.72887
215388_s_at	3075 /// 3078	CFH /// CFHR1	complement factor H /// complement factor H-related 1	NM_000186 /// NM_001014975 /// NM_002113 /// XM_006711284 /// XM_011509457	2.70057e-11	2.70057e-11	0.356441	-2.80551	Tumor down vs Normal	-3.5904
207961_x_at	4629	MYH11	myosin, heavy chain 11, smooth muscle	NM_001040113 /// NM_001040114 /// NM_002474 /// NM_022844 /// XM_011522502 /// XM_01154	2.73082e-11	2.73082e-11	0.179771	-5.56264	Tumor down vs Normal	-8.38612
226641_at	91526	ANKRD44	ankyrin repeat domain 44	NM_001195144 /// NM_153697 /// XM_005246945 /// XM_005246946 /// XM_005246947 /// XM_00	2.77564e-11	2.77564e-11	0.341561	-2.92774	Tumor down vs Normal	-3.78609
227061_at	151887 /// 100506621	CCDC80 /// LINC01279	coiled-coil domain containing 80 /// long intergenic non-protein coding RNA 1279	NM_199511 /// NM_199512 /// NR_109779	2.99058e-11	2.99058e-11	0.177832	-5.62328	Tumor down vs Normal	-8.51001
210052_s_at	22974	TPX2	TPX2, microtubule-associated	NM_012112 /// XM_011528697 /// XM_011528698 /// XM_011528699 /// XM_011528700	3.02677e-11	3.02677e-11	3.85063	3.85063	Tumor up vs Normal	2.78608
204940_at	5350	PLN	phospholamban	NM_002667	3.08534e-11	3.08534e-11	0.130262	-7.67683	Tumor down vs Normal	-12.5249
231098_at	100507516	LOC100507516	uncharacterized LOC100507516	XR_928879 /// XR_956930	3.09055e-11	3.09055e-11	0.409289	-2.44326	Tumor down vs Normal	-3.02798
205593_s_at	5152	PDE9A	phosphodiesterase 9A	NM_001001567 /// NM_001001568 /// NM_001001569 /// NM_001001570 /// NM_001001571 /// NM	3.29485e-11	3.29485e-11	0.260096	-3.84474	Tumor down vs Normal	-5.31663
220011_at	79000	AUNIP	aurora kinase A and ninein interacting protein	NM_001287490 /// NM_024037	3.40682e-11	3.40682e-11	2.01913	2.01913	Tumor up vs Normal	1.70465
1554547_at	220965	FAM13C	family with sequence similarity 13, member C	NM_001001971 /// NM_001143773 /// NM_001166698 /// NM_198215 /// XM_005269618 /// XM_00	3.41081e-11	3.41081e-11	0.328993	-3.03958	Tumor down vs Normal	-3.97331
203296_s_at	477	ATP1A2	ATPase, Na+/K+ transporting, alpha 2 polypeptide	NM_000702	3.45165e-11	3.45165e-11	0.239779	-4.1705	Tumor down vs Normal	-5.88419
212070_at	9289	ADGRG1	adhesion G protein-coupled receptor G1	NM_001145770 /// NM_001145771 /// NM_001145772 /// NM_001145773 /// NM_001145774 /// NM	3.45523e-11	3.45523e-11	2.05227	2.05227	Tumor up vs Normal	1.7257
230204_at	1404	HAPLN1	hyaluronan and proteoglycan link protein 1	NM_001884 /// XM_011543168 /// XM_011543169	3.54123e-11	3.54123e-11	0.312356	-3.20147	Tumor down vs Normal	-4.23906
234165_at	5729	PTGDR	prostaglandin D2 receptor (DP)	NM_000953 /// NM_001281469 /// XM_005267891	3.62266e-11	3.62266e-11	0.411375	-2.43087	Tumor down vs Normal	-3.01231
218870_at	55843	ARHGAP15	Rho GTPase activating protein 15	NM_018460 /// XM_005263714 /// XM_006712632 /// XM_011511479 /// XM_011511480 /// XM_01	3.66931e-11	3.66931e-11	0.363953	-2.74761	Tumor down vs Normal	-3.50735
218755_at	10112	KIF20A	kinesin family member 20A	NM_005733 /// XR_948224	3.77523e-11	3.77523e-11	3.11476	3.11476	Tumor up vs Normal	2.36664
218872_at	54997	TESC	tescalcin	NM_001168325 /// NM_017899 /// NR_031766 /// XM_011538503	3.79892e-11	3.79892e-11	3.95945	3.95945	Tumor up vs Normal	2.83869
221741_s_at	54915	YTHDF1	YTH N(6)-methyladenosine RNA binding protein 1	NM_017798	3.89059e-11	3.89059e-11	2.02868	2.02868	Tumor up vs Normal	1.70949
203685_at	596	BCL2	B-cell CLL/lymphoma 2	NM_000633 /// NM_000657 /// XM_011526135 /// XR_935246 /// XR_935247 /// XR_935248	3.94598e-11	3.94598e-11	0.341886	-2.92495	Tumor down vs Normal	-3.79294
240045_at	105378604	LOC105378604	uncharacterized LOC105378604	XR_946873 /// XR_946874 /// XR_946875 /// XR_946876 /// XR_946877 /// XR_955705 /// XR_	4.06033e-11	4.06033e-11	2.96817	2.96817	Tumor up vs Normal	2.28025
206020_at	9306	SOCS6	suppressor of cytokine signaling 6	NM_004232 /// XM_005266783	5.11766e-11	5.11766e-11	0.408786	-2.44627	Tumor down vs Normal	-3.04356
204641_at	4751	NEK2	NIMA-related kinase 2	NM_001204182 /// NM_001204183 /// NM_002497 /// XM_005273147	5.59651e-11	5.59651e-11	2.66144	2.66144	Tumor up vs Normal	2.09406
219304_s_at	80310	PDGFD	platelet derived growth factor D	NM_025208 /// NM_033135	5.64379e-11	5.64379e-11	0.341525	-2.92804	Tumor down vs Normal	-3.80972
202246_s_at	1019	CDK4	cyclin-dependent kinase 4	NM_000075 /// NM_052984	6.05474e-11	6.05474e-11	2.10034	2.10034	Tumor up vs Normal	1.75041
211494_s_at	8671	SLC4A4	solute carrier family 4 (sodium bicarbonate cotransporter), member 4	NM_001098484 /// NM_001134742 /// NM_003759 /// XM_011532390	6.20742e-11	6.20742e-11	0.241523	-4.14039	Tumor down vs Normal	-5.87088
210072_at	6363	CCL19	chemokine (C-C motif) ligand 19	NM_006274	6.27321e-11	6.27321e-11	0.189503	-5.27696	Tumor down vs Normal	-7.94328
221933_at	57502	NLGN4X	neuroligin 4, X-linked	NM_001282145 /// NM_001282146 /// NM_020742 /// NM_181332 /// XM_005274564 /// XM_00527	6.27633e-11	6.27633e-11	0.430159	-2.32472	Tumor down vs Normal	-2.86058
206310_at	6691	SPINK2	serine peptidase inhibitor, Kazal type 2 (acrosin-trypsin inhibitor)	NM_001271718 /// NM_001271719 /// NM_001271720 /// NM_001271721 /// NM_001271722 /// NM	6.49697e-11	6.49697e-11	0.349828	-2.85855	Tumor down vs Normal	-3.70196
208394_x_at	11082	ESM1	endothelial cell-specific molecule 1	NM_001135604 /// NM_007036	6.66198e-11	6.66198e-11	2.22758	2.22758	Tumor up vs Normal	1.82868
212898_at	9675	TTI1	TELO2 interacting protein 1	NM_001303457 /// NM_014657 /// XM_011529112 /// XM_011529113 /// XM_011529114 /// XM_01	6.6846e-11	6.6846e-11	2.07486	2.07486	Tumor up vs Normal	1.73334
218726_at	55355	HJURP	Holliday junction recognition protein	NM_001282962 /// NM_001282963 /// NM_018410 /// XM_011511437	6.69745e-11	6.69745e-11	2.33082	2.33082	Tumor up vs Normal	1.89212
222043_at	1191	CLU	clusterin	NM_001831 /// NR_038335 /// NR_045494 /// XM_006716284	7.17746e-11	7.17746e-11	0.215646	-4.63722	Tumor down vs Normal	-6.77352
49452_at	32	ACACB	acetyl-CoA carboxylase beta	NM_001093 /// XM_005253876 /// XM_006719365 /// XM_006719367 /// XM_011538259 /// XM_01	7.43387e-11	7.43387e-11	0.38105	-2.62433	Tumor down vs Normal	-3.33144
207277_at	30835	CD209	CD209 molecule	NM_001144893 /// NM_001144894 /// NM_001144895 /// NM_001144896 /// NM_001144897 /// NM	7.47545e-11	7.47545e-11	0.480395	-2.08162	Tumor down vs Normal	-2.49545
222608_s_at	54443	ANLN	anillin actin binding protein	NM_001284301 /// NM_001284302 /// NM_018685 /// XM_006715746 /// XM_006715747	8.18763e-11	8.18763e-11	4.04814	4.04814	Tumor up vs Normal	2.86158
201195_s_at	8140	SLC7A5	solute carrier family 7 (amino acid transporter light chain, L system), member 5	NM_003486 /// XM_006721286 /// XM_011523354 /// XM_011523355	8.19645e-11	8.19645e-11	3.48895	3.48895	Tumor up vs Normal	2.55892
218305_at	79711	IPO4	importin 4	NM_024658 /// NR_051979	8.60981e-11	8.60981e-11	2.05612	2.05612	Tumor up vs Normal	1.71892
212573_at	23052	ENDOD1	endonuclease domain containing 1	NM_015036	9.054e-11	9.054e-11	0.422784	-2.36527	Tumor down vs Normal	-2.93055
225578_at	440145	MZT1	mitotic spindle organizing protein 1	NM_001071775 /// XR_941591	9.21504e-11	9.21504e-11	2.2482	2.2482	Tumor up vs Normal	1.83739
229670_at	92241	RCSD1	RCSD domain containing 1	NM_052862 /// XM_005245605 /// XM_011510147	9.25394e-11	9.25394e-11	0.463447	-2.15775	Tumor down vs Normal	-2.61338
224467_s_at	84306	PDCD2L	programmed cell death 2-like	NM_032346	9.42559e-11	9.42559e-11	2.11193	2.11193	Tumor up vs Normal	1.75287
222453_at	79901	CYBRD1	cytochrome b reductase 1	NM_001127383 /// NM_001256909 /// NM_024843	9.45121e-11	9.45121e-11	0.260324	-3.84136	Tumor down vs Normal	-5.37266
241937_s_at	10785	WDR4	WD repeat domain 4	NM_001260474 /// NM_001260475 /// NM_001260476 /// NM_001260477 /// NM_018669 /// NM_03	9.5891e-11	9.5891e-11	2.69417	2.69417	Tumor up vs Normal	2.10413
209867_s_at	23284	ADGRL3	adhesion G protein-coupled receptor L3	NM_015236 /// XM_011531784 /// XM_011531785 /// XM_011531786 /// XM_011531787 /// XM_01	9.64622e-11	9.64622e-11	0.453474	-2.2052	Tumor down vs Normal	-2.68611
216517_at	28904	IGKV1D-8	immunoglobulin kappa variable 1D-8	---	9.96019e-11	9.96019e-11	0.450056	-2.22194	Tumor down vs Normal	-2.71221
208502_s_at	5307	PITX1	paired-like homeodomain 1	NM_002653	9.99518e-11	9.99518e-11	2.52114	2.52114	Tumor up vs Normal	2.00122
201112_s_at	1434	CSE1L	CSE1 chromosome segregation 1-like (yeast)	NM_001256135 /// NM_001316 /// NM_177436 /// NR_045796 /// XM_011528599	1.00774e-10	1.00774e-10	2.3378	2.3378	Tumor up vs Normal	1.8909
221436_s_at	83461	CDCA3	cell division cycle associated 3	NM_001297602 /// NM_001297603 /// NM_001297604 /// NM_031299 /// NR_123727 /// XM_01152	1.01121e-10	1.01121e-10	2.02078	2.02078	Tumor up vs Normal	1.69505
228280_at	92092	ZC3HAV1L	zinc finger CCCH-type, antiviral 1-like	NM_080660 /// XM_006716176 /// XM_011516688 /// XM_011516689 /// XM_011516690	1.01145e-10	1.01145e-10	2.26205	2.26205	Tumor up vs Normal	1.8447
219685_at	59353	TMEM35	transmembrane protein 35	NM_021637	1.01556e-10	1.01556e-10	0.227085	-4.40363	Tumor down vs Normal	-6.37817
205051_s_at	3815	KIT	v-kit Hardy-Zuckerman 4 feline sarcoma viral oncogene homolog	NM_000222 /// NM_001093772 /// XM_005265740 /// XM_005265741 /// XM_005265742	1.02885e-10	1.02885e-10	0.347531	-2.87744	Tumor down vs Normal	-3.74767
1556364_at	100507098	ADAMTS9-AS2	ADAMTS9 antisense RNA 2	NR_038264	1.03152e-10	1.03152e-10	0.454856	-2.1985	Tumor down vs Normal	-2.67711
212593_s_at	27250	PDCD4	programmed cell death 4 (neoplastic transformation inhibitor)	NM_001199492 /// NM_014456 /// NM_145341	1.07114e-10	1.07114e-10	0.445883	-2.24274	Tumor down vs Normal	-2.74533
229288_at	2045	EPHA7	EPH receptor A7	NM_001288629 /// NM_001288630 /// NM_004440 /// XM_005248669 /// XM_005248671	1.08116e-10	1.08116e-10	0.18844	-5.30674	Tumor down vs Normal	-8.06015
220468_at	80117	ARL14	ADP-ribosylation factor like GTPase 14	NM_025047	1.08902e-10	1.08902e-10	0.176569	-5.66349	Tumor down vs Normal	-8.74425
202240_at	5347	PLK1	polo-like kinase 1	NM_005030	1.09023e-10	1.09023e-10	2.05974	2.05974	Tumor up vs Normal	1.71872
1553808_a_at	159296	NKX2-3	NK2 homeobox 3	NM_145285 /// XM_011539369 /// XM_011539370	1.10205e-10	1.10205e-10	0.252032	-3.96775	Tumor down vs Normal	-5.60444
204700_x_at	27042	DIEXF	digestive organ expansion factor homolog (zebrafish)	NM_014388 /// XM_006711275 /// XM_011509418	1.10744e-10	1.10744e-10	2.32631	2.32631	Tumor up vs Normal	1.88265
226302_at	5205	ATP8B1	ATPase, aminophospholipid transporter, class I, type 8B, member 1	NM_005603 /// XM_006722481 /// XM_011526020 /// XM_011526021 /// XM_011526022 /// XM_01	1.1182e-10	1.1182e-10	0.382209	-2.61637	Tumor down vs Normal	-3.32982
209368_at	2053	EPHX2	epoxide hydrolase 2, cytoplasmic	NM_001256482 /// NM_001256483 /// NM_001256484 /// NM_001979	1.12409e-10	1.12409e-10	0.330841	-3.0226	Tumor down vs Normal	-3.98877
213320_at	10196	PRMT3	protein arginine methyltransferase 3	NM_001145166 /// NM_001145167 /// NM_005788 /// XM_011519836 /// XM_011519837	1.15416e-10	1.15416e-10	2.17293	2.17293	Tumor up vs Normal	1.78836
212195_at	3572	IL6ST	interleukin 6 signal transducer	NM_001190981 /// NM_002184 /// NM_175767 /// NR_120480 /// XM_011543376 /// XM_01154337	1.15478e-10	1.15478e-10	0.494006	-2.02427	Tumor down vs Normal	-2.41622
201281_at	11047	ADRM1	adhesion regulating molecule 1	NM_001281437 /// NM_001281438 /// NM_007002 /// NM_175573 /// XM_005260257 /// XM_01152	1.22647e-10	1.22647e-10	2.16245	2.16245	Tumor up vs Normal	1.78117
205392_s_at	6358 /// 348249	CCL14 /// CCL15-CCL14	chemokine (C-C motif) ligand 14 /// CCL15-CCL14 readthrough (NMD candidate)	NM_004166 /// NM_032962 /// NM_032963 /// NR_027921 /// NR_027922	1.25485e-10	1.25485e-10	0.33513	-2.98391	Tumor down vs Normal	-3.92907
224753_at	113130	CDCA5	cell division cycle associated 5	NM_080668 /// XM_005273733 /// XM_005273734 /// XM_011544743 /// XM_011544744 /// XM_01	1.2566e-10	1.2566e-10	2.22679	2.22679	Tumor up vs Normal	1.82039
216321_s_at	2908	NR3C1	nuclear receptor subfamily 3, group C, member 1 (glucocorticoid receptor)	NM_000176 /// NM_001018074 /// NM_001018075 /// NM_001018076 /// NM_001018077 /// NM_00	1.31748e-10	1.31748e-10	0.298607	-3.34888	Tumor down vs Normal	-4.54188
226751_at	25927	CNRIP1	cannabinoid receptor interacting protein 1	NM_001111101 /// NM_015463 /// XM_005264249 /// XM_006711984	1.33034e-10	1.33034e-10	0.433108	-2.30889	Tumor down vs Normal	-2.85137
201013_s_at	10606	PAICS	phosphoribosylaminoimidazole carboxylase, phosphoribosylaminoimidazole succinocarboxami	NM_001079524 /// NM_001079525 /// NM_006452 /// XM_011534366	1.35125e-10	1.35125e-10	2.03277	2.03277	Tumor up vs Normal	1.6996
225857_s_at	388796	SNHG17	small nucleolar RNA host gene 17	NR_015366 /// NR_027241	1.36966e-10	1.36966e-10	2.58009	2.58009	Tumor up vs Normal	2.03103
229831_at	5067	CNTN3	contactin 3 (plasmacytoma associated)	NM_020872 /// XM_005264757 /// XM_005264758 /// XM_005264759 /// XM_011533768 /// XM_01	1.38411e-10	1.38411e-10	0.185117	-5.402	Tumor down vs Normal	-8.27097
230991_at	102724156	LOC102724156	uncharacterized LOC102724156	XR_428570 /// XR_432465	1.40152e-10	1.40152e-10	0.42795	-2.33672	Tumor down vs Normal	-2.89558
202779_s_at	27338 /// 246719	UBE2S /// UBE2SP1	ubiquitin-conjugating enzyme E2S /// ubiquitin conjugating enzyme E2S pseudogene 1	NM_014501 /// XM_011526752 /// XM_011526753	1.44349e-10	1.44349e-10	2.9534	2.9534	Tumor up vs Normal	2.24582
214835_s_at	8801	SUCLG2	succinate-CoA ligase, GDP-forming, beta subunit	NM_001177599 /// NM_003848 /// XR_245062 /// XR_940506	1.50904e-10	1.50904e-10	0.462767	-2.16091	Tumor down vs Normal	-2.62663
208712_at	595	CCND1	cyclin D1	NM_053056 /// XM_006718653	1.54336e-10	1.54336e-10	2.57941	2.57941	Tumor up vs Normal	2.02864
209074_s_at	11170	FAM107A	family with sequence similarity 107, member A	NM_001076778 /// NM_001282713 /// NM_001282714 /// NM_007177 /// XM_005264835	1.56461e-10	1.56461e-10	0.335817	-2.97781	Tumor down vs Normal	-3.92717
235706_at	1368	CPM	carboxypeptidase M	NM_001005502 /// NM_001874 /// NM_198320 /// XM_005268653 /// XM_011537936	1.64546e-10	1.64546e-10	0.347624	-2.87667	Tumor down vs Normal	-3.76244
201563_at	6652	SORD	sorbitol dehydrogenase	NM_003104 /// NR_034039	1.64569e-10	1.64569e-10	2.32156	2.32156	Tumor up vs Normal	1.87437
202504_at	23650	TRIM29	tripartite motif containing 29	NM_012101 /// NM_058193 /// XM_005271490 /// XM_011542729 /// XM_011542730 /// XM_01154	1.67042e-10	1.67042e-10	4.65401	4.65401	Tumor up vs Normal	3.14834
206976_s_at	10808	HSPH1	heat shock 105kDa/110kDa protein 1	NM_001286503 /// NM_001286504 /// NM_001286505 /// NM_006644 /// XM_005266236 /// XM_01	1.71572e-10	1.71572e-10	2.45427	2.45427	Tumor up vs Normal	1.95309
227135_at	27163	NAAA	N-acylethanolamine acid amidase	NM_001042402 /// NM_014435 /// XM_005262920 /// XM_005262921 /// XM_005262923 /// XM_00	1.77282e-10	1.77282e-10	0.31814	-3.14327	Tumor down vs Normal	-4.20789
221841_s_at	9314	KLF4	Kruppel-like factor 4 (gut)	NM_001314052 /// NM_004235 /// XM_005252305	1.82393e-10	1.82393e-10	0.274828	-3.63864	Tumor down vs Normal	-5.05766
201338_x_at	2971	GTF3A	general transcription factor IIIA	NM_002097	1.82418e-10	1.82418e-10	2.51221	2.51221	Tumor up vs Normal	1.98638
220059_at	26228	STAP1	signal transducing adaptor family member 1	NM_012108 /// XM_005265675 /// XM_006714175 /// XR_427541	1.85766e-10	1.85766e-10	0.30419	-3.28742	Tumor down vs Normal	-4.45358
229084_at	152330	CNTN4	contactin 4	NM_001206955 /// NM_001206956 /// NM_175607 /// NM_175612 /// NM_175613 /// XM_00671300	1.87034e-10	1.87034e-10	0.399125	-2.50548	Tumor down vs Normal	-3.1672
209894_at	3953	LEPR	leptin receptor	NM_001003679 /// NM_001003680 /// NM_001198687 /// NM_001198688 /// NM_001198689 /// NM	1.87318e-10	1.87318e-10	0.318186	-3.14282	Tumor down vs Normal	-4.20947
211385_x_at	6799	SULT1A2	sulfotransferase family 1A member 2	NM_001054 /// NM_177528 /// XM_006721076 /// XM_006721077 /// XM_011545922 /// XM_01154	1.89773e-10	1.89773e-10	0.430656	-2.32204	Tumor down vs Normal	-2.87922
213436_at	1268	CNR1	cannabinoid receptor 1 (brain)	NM_001160226 /// NM_001160258 /// NM_001160259 /// NM_001160260 /// NM_016083 /// NM_03	1.8997e-10	1.8997e-10	0.390805	-2.55882	Tumor down vs Normal	-3.25248
230875_s_at	23250	ATP11A	ATPase, class VI, type 11A	NM_015205 /// NM_032189 /// XM_005268299 /// XM_005268300 /// XM_005268301 /// XM_00526	1.95252e-10	1.95252e-10	3.21257	3.21257	Tumor up vs Normal	2.38411
209695_at	11156	PTP4A3	protein tyrosine phosphatase type IVA, member 3	NM_007079 /// NM_032611 /// XM_005250762 /// XM_005250763 /// XM_005250764 /// XM_00525	2.01238e-10	2.01238e-10	2.47963	2.47963	Tumor up vs Normal	1.96561
209683_at	81553	FAM49A	family with sequence similarity 49, member A	NM_030797 /// XM_005262630 /// XM_006712108	2.13546e-10	2.13546e-10	0.395686	-2.52726	Tumor down vs Normal	-3.20528
207003_at	2980	GUCA2A	guanylate cyclase activator 2A (guanylin)	NM_033553	2.21108e-10	2.21108e-10	0.118286	-8.45408	Tumor down vs Normal	-14.6218
226552_at	389792	IER5L	immediate early response 5-like	NM_203434	2.21596e-10	2.21596e-10	2.04239	2.04239	Tumor up vs Normal	1.70033
218500_at	51337	THEM6	thioesterase superfamily member 6	NM_016647 /// XM_005250955	2.23869e-10	2.23869e-10	2.09178	2.09178	Tumor up vs Normal	1.73069
217525_at	283298	OLFML1	olfactomedin like 1	NM_198474 /// XM_005252878	2.30533e-10	2.30533e-10	0.440118	-2.27212	Tumor down vs Normal	-2.8057
223062_s_at	29968	PSAT1	phosphoserine aminotransferase 1	NM_021154 /// NM_058179	2.30795e-10	2.30795e-10	4.91868	4.91868	Tumor up vs Normal	3.26602
221538_s_at	5361	PLXNA1	plexin A1	NM_032242 /// XM_011512908 /// XM_011512909	2.34902e-10	2.34902e-10	2.45246	2.45246	Tumor up vs Normal	1.94715
227705_at	56849	TCEAL7	transcription elongation factor A (SII)-like 7	NM_152278	2.47356e-10	2.47356e-10	0.27428	-3.64591	Tumor down vs Normal	-5.08814
206102_at	9837	GINS1	GINS complex subunit 1 (Psf1 homolog)	NM_021067 /// XM_006723670 /// XM_011529413 /// XR_244226 /// XR_244227 /// XR_937180	2.53936e-10	2.53936e-10	3.44338	3.44338	Tumor up vs Normal	2.50323
208343_s_at	2494	NR5A2	nuclear receptor subfamily 5, group A, member 2	NM_001276464 /// NM_003822 /// NM_205860 /// XM_005245062 /// XM_011509380 /// XM_01150	2.62614e-10	2.62614e-10	0.252288	-3.96372	Tumor down vs Normal	-5.65627
224480_s_at	84803	GPAT3	glycerol-3-phosphate acyltransferase 3	NM_001256421 /// NM_001256422 /// NM_032717 /// XM_011532383 /// XM_011532384	2.64911e-10	2.64911e-10	0.30848	-3.2417	Tumor down vs Normal	-4.39229
238898_at	101060264	FOXP4-AS1	FOXP4 antisense RNA 1	NR_126415 /// NR_126416 /// NR_126417	2.72028e-10	2.72028e-10	3.05789	3.05789	Tumor up vs Normal	2.29052
221577_x_at	9518	GDF15	growth differentiation factor 15	NM_004864	2.87166e-10	2.87166e-10	4.80597	4.80597	Tumor up vs Normal	3.20036
209357_at	10370	CITED2	Cbp/p300-interacting transactivator, with Glu/Asp rich carboxy-terminal domain, 2	NM_001168388 /// NM_001168389 /// NM_006079	2.87653e-10	2.87653e-10	0.377205	-2.65108	Tumor down vs Normal	-3.41268
209741_x_at	49855	SCAPER	S-phase cyclin A-associated protein in the ER	NM_001145923 /// NM_020843 /// XM_005254417 /// XM_005254419 /// XM_011521648 /// XM_01	3.13766e-10	3.13766e-10	0.482297	-2.07341	Tumor down vs Normal	-2.50589
213131_at	10439	OLFM1	olfactomedin 1	NM_001282611 /// NM_001282612 /// NM_006334 /// NM_014279 /// NM_058199	3.18564e-10	3.18564e-10	0.48636	-2.05609	Tumor down vs Normal	-2.4798
225075_at	81572	PDRG1	p53 and DNA-damage regulated 1	NM_030815 /// XM_005260563	3.29887e-10	3.29887e-10	2.01503	2.01503	Tumor up vs Normal	1.67914
202095_s_at	332	BIRC5	baculoviral IAP repeat containing 5	NM_001012270 /// NM_001012271 /// NM_001168 /// XR_243654 /// XR_934452	3.36309e-10	3.36309e-10	2.59447	2.59447	Tumor up vs Normal	2.02401
203710_at	3708	ITPR1	inositol 1,4,5-trisphosphate receptor, type 1	NM_001099952 /// NM_001168272 /// NM_002222 /// XM_005265109 /// XM_005265110 /// XM_00	3.38042e-10	3.38042e-10	0.436914	-2.28878	Tumor down vs Normal	-2.83973
221584_s_at	3778	KCNMA1	potassium channel, calcium activated large conductance subfamily M alpha, member 1	NM_001014797 /// NM_001161352 /// NM_001161353 /// NM_001271518 /// NM_001271519 /// NM	3.3888e-10	3.3888e-10	0.25541	-3.91527	Tumor down vs Normal	-5.58704
223151_at	84259	DCUN1D5	DCN1, defective in cullin neddylation 1, domain containing 5	NM_032299 /// XM_005271694 /// XM_005271695 /// XM_005271696	3.63892e-10	3.63892e-10	2.15813	2.15813	Tumor up vs Normal	1.76534
205264_at	10849	CD3EAP	CD3e molecule, epsilon associated protein	NM_001297590 /// NM_012099	3.64494e-10	3.64494e-10	2.06497	2.06497	Tumor up vs Normal	1.7087
53991_at	27147	DENND2A	DENN/MADD domain containing 2A	NM_015689 /// XM_005249976 /// XM_005249977 /// XM_005249978 /// XM_005249979 /// XM_01	3.64647e-10	3.64647e-10	0.426081	-2.34697	Tumor down vs Normal	-2.93277
205648_at	7472	WNT2	wingless-type MMTV integration site family member 2	NM_003391 /// NR_024047	3.75036e-10	3.75036e-10	2.3584	2.3584	Tumor up vs Normal	1.88452
215118_s_at	3492	IGH	immunoglobulin heavy locus	---	3.87298e-10	3.87298e-10	0.32247	-3.10106	Tumor down vs Normal	-4.17021
219494_at	25788	RAD54B	RAD54 homolog B (S. cerevisiae)	NM_001205262 /// NM_001205263 /// NM_006550 /// NM_012415 /// NM_134434	3.91462e-10	3.91462e-10	3.04046	3.04046	Tumor up vs Normal	2.27241
206561_s_at	57016	AKR1B10	aldo-keto reductase family 1, member B10 (aldose reductase)	NM_020299 /// XM_011516416 /// XM_011516417 /// XR_927491	4.06313e-10	4.06313e-10	0.198146	-5.04679	Tumor down vs Normal	-7.71497
214039_s_at	55353	LAPTM4B	lysosomal protein transmembrane 4 beta	NM_018407	4.13601e-10	4.13601e-10	2.46114	2.46114	Tumor up vs Normal	1.94322
218823_s_at	54793	KCTD9	potassium channel tetramerization domain containing 9	NM_017634 /// XM_005273541 /// XM_005273542 /// XM_005273543 /// XM_005273544 /// XM_00	4.28515e-10	4.28515e-10	0.465702	-2.14729	Tumor down vs Normal	-2.62466
213056_at	23150	FRMD4B	FERM domain containing 4B	NM_015123 /// XM_005264721 /// XM_005264722 /// XM_005264723 /// XM_006713063 /// XM_00	4.31414e-10	4.31414e-10	0.368724	-2.71206	Tumor down vs Normal	-3.52488
206134_at	27299	ADAMDEC1	ADAM-like, decysin 1	NM_001145271 /// NM_001145272 /// NM_014479 /// XR_428306	4.3346e-10	4.3346e-10	0.0997093	-10.0292	Tumor down vs Normal	-18.3815
228555_at	817	CAMK2D	calcium/calmodulin-dependent protein kinase II delta	NM_001221 /// NM_172114 /// NM_172115 /// NM_172127 /// NM_172128 /// NM_172129 /// XM_	4.34672e-10	4.34672e-10	0.412998	-2.42132	Tumor down vs Normal	-3.05482
204127_at	5983	RFC3	replication factor C subunit 3	NM_002915 /// NM_181558 /// XM_011535172 /// XM_011535173 /// XM_011535174 /// XM_01153	4.48279e-10	4.48279e-10	2.93501	2.93501	Tumor up vs Normal	2.21097
214038_at	6355	CCL8	chemokine (C-C motif) ligand 8	NM_005623	4.6036e-10	4.6036e-10	0.186167	-5.37152	Tumor down vs Normal	-8.36309
207840_at	11126	CD160	CD160 molecule	NM_007053 /// NR_103845 /// XM_005272929 /// XM_011509104	4.60722e-10	4.60722e-10	0.385457	-2.59432	Tumor down vs Normal	-3.33472
226380_at	11099	PTPN21	protein tyrosine phosphatase, non-receptor type 21	NM_007039 /// XM_005267287 /// XM_006720011 /// XM_011536367 /// XM_011536368 /// XM_01	4.75523e-10	4.75523e-10	0.392351	-2.54874	Tumor down vs Normal	-3.26177
228055_at	256236	NAPSB	napsin B aspartic peptidase, pseudogene	NR_002798	4.78197e-10	4.78197e-10	0.400753	-2.49531	Tumor down vs Normal	-3.17575
208450_at	3957	LGALS2	lectin, galactoside-binding, soluble, 2	NM_006498	4.91886e-10	4.91886e-10	0.196237	-5.09587	Tumor down vs Normal	-7.83254
238668_at	3071	NCKAP1L	NCK-associated protein 1-like	NM_001184976 /// NM_005337	4.94417e-10	4.94417e-10	0.409167	-2.44399	Tumor down vs Normal	-3.09432
204646_at	1806	DPYD	dihydropyrimidine dehydrogenase	NM_000110 /// NM_001160301 /// XM_005270562 /// XM_006710397	4.98554e-10	4.98554e-10	0.273347	-3.65835	Tumor down vs Normal	-5.15284
201710_at	4605	MYBL2	v-myb avian myeloblastosis viral oncogene homolog-like 2	NM_001278610 /// NM_002466	5.0595e-10	5.0595e-10	2.04453	2.04453	Tumor up vs Normal	1.69248
226841_at	219972	MPEG1	macrophage expressed 1	NM_001039396	5.06141e-10	5.06141e-10	0.317329	-3.1513	Tumor down vs Normal	-4.26786
227212_s_at	26147	PHF19	PHD finger protein 19	NM_001009936 /// NM_001286840 /// NM_001286842 /// NM_001286843 /// NM_015651 /// NR_10	5.17575e-10	5.17575e-10	2.25983	2.25983	Tumor up vs Normal	1.82155
205499_at	27286	SRPX2	sushi-repeat containing protein, X-linked 2	NM_014467 /// XM_005262121	5.27822e-10	5.27822e-10	3.50218	3.50218	Tumor up vs Normal	2.51356
218756_s_at	79154	DHRS11	dehydrogenase/reductase (SDR family) member 11	NM_024308 /// XM_005257658 /// XM_006725346 /// XM_011525233 /// XM_011525234 /// XM_01	5.45224e-10	5.45224e-10	0.26063	-3.83685	Tumor down vs Normal	-5.4789
205700_at	8630	HSD17B6	hydroxysteroid (17-beta) dehydrogenase 6	NM_003725 /// XM_005269207 /// XM_005269208 /// XM_005269209 /// XM_006719672 /// XM_01	5.54514e-10	5.54514e-10	0.349468	-2.86149	Tumor down vs Normal	-3.78125
203758_at	1519	CTSO	cathepsin O	NM_001334	5.69798e-10	5.69798e-10	0.467583	-2.13866	Tumor down vs Normal	-2.61666
202936_s_at	6662	SOX9	SRY box 9	NM_000346	5.80349e-10	5.80349e-10	2.4822	2.4822	Tumor up vs Normal	1.94982
211734_s_at	2205	FCER1A	Fc fragment of IgE, high affinity I, receptor for; alpha polypeptide	NM_002001	5.82575e-10	5.82575e-10	0.312718	-3.19777	Tumor down vs Normal	-4.3543
204591_at	10752	CHL1	cell adhesion molecule L1-like	NM_001253387 /// NM_001253388 /// NM_006614 /// NR_045572 /// XM_006712938 /// XM_00671	6.09424e-10	6.09424e-10	0.30437	-3.28547	Tumor down vs Normal	-4.50829
225681_at	115908	CTHRC1	collagen triple helix repeat containing 1	NM_001256099 /// NM_138455 /// XM_011516824	6.11357e-10	6.11357e-10	5.84771	5.84771	Tumor up vs Normal	3.65549
203810_at	11080	DNAJB4	DnaJ (Hsp40) homolog, subfamily B, member 4	NM_007034 /// XM_005270397 /// XM_006710308	6.19956e-10	6.19956e-10	0.451479	-2.21494	Tumor down vs Normal	-2.73706
217418_x_at	931	MS4A1	membrane-spanning 4-domains, subfamily A, member 1	NM_021950 /// NM_152866	6.22268e-10	6.22268e-10	0.186575	-5.35977	Tumor down vs Normal	-8.37997
228281_at	220042	DDIAS	DNA damage-induced apoptosis suppressor	NM_145018 /// XM_011544835 /// XM_011544836 /// XM_011544837 /// XM_011544838	6.27449e-10	6.27449e-10	2.04303	2.04303	Tumor up vs Normal	1.6891
228273_at	55771	PRR11	proline rich 11	NM_018304	6.3733e-10	6.3733e-10	2.50661	2.50661	Tumor up vs Normal	1.96228
212288_at	23048	FNBP1	formin binding protein 1	NM_015033 /// XM_005251815 /// XM_005251820 /// XM_005251821 /// XM_005251822 /// XM_00	6.64742e-10	6.64742e-10	0.388433	-2.57445	Tumor down vs Normal	-3.31334
230595_at	572558	PGM5-AS1	PGM5 antisense RNA 1	NR_015423 /// NR_121191 /// NR_121192	6.65536e-10	6.65536e-10	0.245526	-4.07289	Tumor down vs Normal	-5.92448
227692_at	2770	GNAI1	guanine nucleotide binding protein (G protein), alpha inhibiting activity polypeptide 1	NM_001256414 /// NM_002069	6.70977e-10	6.70977e-10	0.347434	-2.87824	Tumor down vs Normal	-3.81661
226129_at	286077	FAM83H	family with sequence similarity 83, member H	NM_198488 /// XM_005250887 /// XM_005250888 /// XM_005250889 /// XM_006725087 /// XM_00	6.7272e-10	6.7272e-10	2.19631	2.19631	Tumor up vs Normal	1.78025
226878_at	3111	HLA-DOA	major histocompatibility complex, class II, DO alpha	NM_002119 /// XM_005249047 /// XM_005272804 /// XM_005274951 /// XM_005275106 /// XM_00	6.90993e-10	6.90993e-10	0.470037	-2.12749	Tumor down vs Normal	-2.603
1558290_a_at	5820	PVT1	Pvt1 oncogene (non-protein coding)	NR_003367	6.93558e-10	6.93558e-10	2.21579	2.21579	Tumor up vs Normal	1.79139
229538_s_at	128239	IQGAP3	IQ motif containing GTPase activating protein 3	NM_178229 /// XM_011509195 /// XM_011509196 /// XM_011509197 /// XM_011509198 /// XM_01	7.14414e-10	7.14414e-10	2.65275	2.65275	Tumor up vs Normal	2.04337
228365_at	144402	CPNE8	copine VIII	NM_153634 /// XM_011537951 /// XM_011537952 /// XR_245896 /// XR_944501	7.16517e-10	7.16517e-10	0.350399	-2.85389	Tumor down vs Normal	-3.77824
206170_at	154	ADRB2	adrenoceptor beta 2, surface	NM_000024	7.4726e-10	7.4726e-10	0.452295	-2.21094	Tumor down vs Normal	-2.7347
211548_s_at	3248	HPGD	hydroxyprostaglandin dehydrogenase 15-(NAD)	NM_000860 /// NM_001145816 /// NM_001256301 /// NM_001256305 /// NM_001256306 /// NM_00	7.53943e-10	7.53943e-10	0.165015	-6.06007	Tumor down vs Normal	-9.82235
226425_at	79745	CLIP4	CAP-GLY domain containing linker protein family, member 4	NM_001287527 /// NM_001287528 /// NM_024692 /// NR_109844 /// XM_005264562 /// XM_00526	7.55569e-10	7.55569e-10	0.343339	-2.91258	Tumor down vs Normal	-3.87912
212827_at	3507	IGHM	immunoglobulin heavy constant mu	---	7.57527e-10	7.57527e-10	0.277052	-3.60943	Tumor down vs Normal	-5.09192
217546_at	4499	MT1M	metallothionein 1M	NM_176870	8.18076e-10	8.18076e-10	0.0918818	-10.8836	Tumor down vs Normal	-20.6772
235885_at	64805	P2RY12	purinergic receptor P2Y, G-protein coupled, 12	NM_022788 /// NM_176876	8.66812e-10	8.66812e-10	0.413098	-2.42073	Tumor down vs Normal	-3.07173
213974_at	57188	ADAMTSL3	ADAMTS like 3	NM_001301110 /// NM_207517 /// XM_011521821 /// XM_011521822 /// XM_011521823 /// XM_01	8.67306e-10	8.67306e-10	0.356368	-2.80609	Tumor down vs Normal	-3.7053
230830_at	123264	SLC51B	solute carrier family 51, beta subunit	NM_178859 /// XM_005254159	8.79218e-10	8.79218e-10	0.240439	-4.15907	Tumor down vs Normal	-6.10717
206074_s_at	3159	HMGA1	high mobility group AT-hook 1	NM_002131 /// NM_145899 /// NM_145901 /// NM_145902 /// NM_145903 /// NM_145904 /// NM_	8.91917e-10	8.91917e-10	2.19866	2.19866	Tumor up vs Normal	1.77781
228167_at	89857	KLHL6	kelch-like family member 6	NM_130446 /// XM_011513273 /// XM_011513274 /// XR_924209	9.62651e-10	9.62651e-10	0.329712	-3.03295	Tumor down vs Normal	-4.09426
241703_at	154661	RUNDC3B	RUN domain containing 3B	NM_001134405 /// NM_001134406 /// NM_138290 /// XM_005250156 /// XM_005250158 /// XM_01	9.88301e-10	9.88301e-10	0.288206	-3.46974	Tumor down vs Normal	-4.85904
219956_at	11226	GALNT6	polypeptide N-acetylgalactosaminyltransferase 6	NM_007210 /// XM_005268607 /// XM_006719214 /// XM_011537814 /// XM_011537815 /// XM_01	1.00035e-09	1.00035e-09	2.92836	2.92836	Tumor up vs Normal	2.18907
239272_at	79148	MMP28	matrix metallopeptidase 28	NM_001032278 /// NM_024302 /// NM_032950 /// NR_111988 /// XM_011525225 /// XM_01152522	1.02842e-09	1.02842e-09	0.293157	-3.41114	Tumor down vs Normal	-4.75729
204894_s_at	8639	AOC3	amine oxidase, copper containing 3	NM_001277731 /// NM_001277732 /// NM_003734 /// NR_102422 /// XM_011525419 /// XM_01152	1.06118e-09	1.06118e-09	0.28459	-3.51383	Tumor down vs Normal	-4.942
209686_at	6285	S100B	S100 calcium binding protein B	NM_006272	1.06297e-09	1.06297e-09	0.353374	-2.82986	Tumor down vs Normal	-3.75301
227165_at	221150	SKA3	spindle and kinetochore associated complex subunit 3	NM_001166017 /// NM_145061 /// XM_005266288 /// XM_011534994	1.08829e-09	1.08829e-09	2.49894	2.49894	Tumor up vs Normal	1.94853
205518_s_at	8418	CMAHP	cytidine monophospho-N-acetylneuraminic acid hydroxylase, pseudogene	NR_002174 /// NR_027626	1.11792e-09	1.11792e-09	0.271662	-3.68105	Tumor down vs Normal	-5.24645
225327_at	56204	FAM214A	family with sequence similarity 214, member A	NM_001286495 /// NM_019600 /// NR_104457 /// XM_005254547 /// XM_005254548 /// XM_01152	1.1262e-09	1.1262e-09	0.479246	-2.08661	Tumor down vs Normal	-2.54874
228573_at	118429	ANTXR2	anthrax toxin receptor 2	NM_001145794 /// NM_001286780 /// NM_001286781 /// NM_058172 /// XM_011531587	1.1363e-09	1.1363e-09	0.467899	-2.13721	Tumor down vs Normal	-2.62779
209395_at	1116	CHI3L1	chitinase 3-like 1 (cartilage glycoprotein-39)	NM_001276 /// XM_011509105 /// XM_011509106 /// XM_011509107 /// XM_011509108	1.15453e-09	1.15453e-09	7.88036	7.88036	Tumor up vs Normal	4.49239
209827_s_at	3603	IL16	interleukin 16	NM_001172128 /// NM_004513 /// NM_172217 /// XM_005254342 /// XM_005254346 /// XM_01152	1.16529e-09	1.16529e-09	0.476933	-2.09673	Tumor down vs Normal	-2.56511
218542_at	55165	CEP55	centrosomal protein 55kDa	NM_001127182 /// NM_018131 /// XM_011539918 /// XM_011539919 /// XM_011539920	1.19348e-09	1.19348e-09	3.1657	3.1657	Tumor up vs Normal	2.31238
212282_at	27346	TMEM97	transmembrane protein 97	NM_014573 /// XM_005257965	1.20265e-09	1.20265e-09	2.74074	2.74074	Tumor up vs Normal	2.08203
202699_s_at	9725	TMEM63A	transmembrane protein 63A	NM_014698 /// XM_006711841 /// XM_006711842 /// XM_011544328 /// XM_011544329 /// XM_01	1.22359e-09	1.22359e-09	2.03687	2.03687	Tumor up vs Normal	1.67754
208763_s_at	1831	TSC22D3	TSC22 domain family, member 3	NM_001015881 /// NM_004089 /// NM_198057 /// XM_005262098 /// XM_005262099 /// XM_00526	1.22584e-09	1.22584e-09	0.327437	-3.05403	Tumor down vs Normal	-4.14153
227529_s_at	9590	AKAP12	A kinase (PRKA) anchor protein 12	NM_005100 /// NM_144497 /// XM_005267233 /// XM_005267235	1.25098e-09	1.25098e-09	0.237053	-4.21847	Tumor down vs Normal	-6.24948
218820_at	56967	C14orf132	chromosome 14 open reading frame 132	NM_001252507 /// NM_001282463 /// NM_001282464 /// NM_001289139 /// NM_020215 /// NR_02	1.252e-09	1.252e-09	0.426789	-2.34308	Tumor down vs Normal	-2.95634
232151_at	346389	MACC1	metastasis associated in colon cancer 1	NM_182762	1.3059e-09	1.3059e-09	3.0246	3.0246	Tumor up vs Normal	2.23471
221045_s_at	8863	PER3	period circadian clock 3	NM_001289861 /// NM_001289862 /// NM_001289863 /// NM_001289864 /// NM_016831 /// XM_00	1.39164e-09	1.39164e-09	0.372064	-2.68771	Tumor down vs Normal	-3.52436
224352_s_at	1073	CFL2	cofilin 2 (muscle)	NM_001243645 /// NM_021914 /// NM_138638 /// NR_028130 /// NR_028131 /// XM_011536363	1.40439e-09	1.40439e-09	0.263628	-3.79322	Tumor down vs Normal	-5.46731
206385_s_at	288	ANK3	ankyrin 3, node of Ranvier (ankyrin G)	NM_001149 /// NM_001204403 /// NM_001204404 /// NM_020987 /// XM_005269715 /// XM_00526	1.40756e-09	1.40756e-09	0.44311	-2.25678	Tumor down vs Normal	-2.82113
227682_at	84888	SPPL2A	signal peptide peptidase like 2A	NM_032802 /// XM_005254722 /// XM_011522113 /// XM_011522114 /// XM_011522115 /// XM_01	1.4392e-09	1.4392e-09	0.410129	-2.43826	Tumor down vs Normal	-3.11396
229883_at	2906	GRIN2D	glutamate receptor, ionotropic, N-methyl D-aspartate 2D	NM_000836 /// XM_011526872	1.47818e-09	1.47818e-09	3.61356	3.61356	Tumor up vs Normal	2.53898
226932_at	8082	SSPN	sarcospan	NM_001135823 /// NM_005086 /// XM_011520853 /// XM_011520854 /// XM_011520855	1.57842e-09	1.57842e-09	0.39809	-2.51199	Tumor down vs Normal	-3.23727
220180_at	80323	CCDC68	coiled-coil domain containing 68	NM_001143829 /// NM_025214 /// XM_006722552 /// XM_011526198 /// XM_011526199 /// XM_01	1.64318e-09	1.64318e-09	0.284922	-3.50973	Tumor down vs Normal	-4.96203
226974_at	23327	NEDD4L	neural precursor cell expressed, developmentally down-regulated 4-like, E3 ubiquitin pr	NM_001144964 /// NM_001144965 /// NM_001144966 /// NM_001144967 /// NM_001144968 /// NM	1.66554e-09	1.66554e-09	0.307645	-3.2505	Tumor down vs Normal	-4.50005
202291_s_at	4256	MGP	matrix Gla protein	NM_000900 /// NM_001190839	1.72919e-09	1.72919e-09	0.22677	-4.40975	Tumor down vs Normal	-6.64477
224903_at	84916	UTP4	UTP4 small subunit (SSU) processome component	NM_032830 /// XM_005256204 /// XM_005256205	1.745e-09	1.745e-09	2.00273	2.00273	Tumor up vs Normal	1.65291
211986_at	79026	AHNAK	AHNAK nucleoprotein	NM_001620 /// NM_024060 /// XM_005274240 /// XM_005274241 /// XM_005274242 /// XM_00527	1.74561e-09	1.74561e-09	0.489701	-2.04206	Tumor down vs Normal	-2.48759
226594_at	957	ENTPD5	ectonucleoside triphosphate diphosphohydrolase 5	NM_001249 /// XM_005268221 /// XM_005268222 /// XM_005268224 /// XM_006720324 /// XM_00	1.76022e-09	1.76022e-09	0.277126	-3.60846	Tumor down vs Normal	-5.14547
201577_at	4830	NME1	NME/NM23 nucleoside diphosphate kinase 1	NM_000269 /// NM_198175	1.78052e-09	1.78052e-09	2.3862	2.3862	Tumor up vs Normal	1.87596
222843_at	63979	FIGNL1	fidgetin-like 1	NM_001042762 /// NM_001287492 /// NM_001287493 /// NM_001287494 /// NM_001287495 /// NM	1.7933e-09	1.7933e-09	2.52837	2.52837	Tumor up vs Normal	1.95603
212859_x_at	4493	MT1E	metallothionein 1E	NM_175617 /// XM_005255956	1.8001e-09	1.8001e-09	0.267948	-3.73207	Tumor down vs Normal	-5.37316
203791_at	1657	DMXL1	Dmx-like 1	NM_001290321 /// NM_001290322 /// NM_005509 /// XM_005271909 /// XM_005271910 /// XM_00	1.82492e-09	1.82492e-09	0.453406	-2.20553	Tumor down vs Normal	-2.74552
231975_s_at	166968	MIER3	mesoderm induction early response 1, family member 3	NM_001297598 /// NM_001297599 /// NM_152622 /// XM_011543216 /// XM_011543217	1.88815e-09	1.88815e-09	0.382581	-2.61382	Tumor down vs Normal	-3.4116
204318_s_at	51512	GTSE1	G-2 and S-phase expressed 1	NM_016426 /// XM_005261627 /// XM_011530211 /// XM_011530212 /// XM_011530213	1.90366e-09	1.90366e-09	2.51056	2.51056	Tumor up vs Normal	1.94495
221923_s_at	4869	NPM1	nucleophosmin (nucleolar phosphoprotein B23, numatrin)	NM_001037738 /// NM_002520 /// NM_199185 /// XM_005265920 /// XM_011534564	1.908e-09	1.908e-09	2.23298	2.23298	Tumor up vs Normal	1.78701
206286_s_at	6997 /// 6998	TDGF1 /// TDGF1P3	teratocarcinoma-derived growth factor 1 /// teratocarcinoma-derived growth factor 1 pse	NM_001174136 /// NM_003212 /// NR_002718	1.92747e-09	1.92747e-09	4.09407	4.09407	Tumor up vs Normal	2.76896
219369_s_at	78990	OTUB2	OTU deubiquitinase, ubiquitin aldehyde binding 2	NM_023112 /// XM_005268055 /// XM_006725171 /// XM_011537147 /// XM_011537148 /// XM_01	1.93481e-09	1.93481e-09	2.09159	2.09159	Tumor up vs Normal	1.70432
213456_at	25928	SOSTDC1	sclerostin domain containing 1	NM_015464	1.93764e-09	1.93764e-09	0.222296	-4.49851	Tumor down vs Normal	-6.828
205771_s_at	9465	AKAP7	A kinase (PRKA) anchor protein 7	NM_004842 /// NM_016377 /// NM_138633 /// XM_005267228 /// XM_005267229 /// XM_00671561	1.9419e-09	1.9419e-09	0.278509	-3.59054	Tumor down vs Normal	-5.11951
219454_at	25975	EGFL6	EGF-like-domain, multiple 6	NM_001167890 /// NM_015507	1.95633e-09	1.95633e-09	3.11431	3.11431	Tumor up vs Normal	2.27199
201791_s_at	1717	DHCR7	7-dehydrocholesterol reductase	NM_001163817 /// NM_001360 /// XM_011544777	1.9577e-09	1.9577e-09	2.16926	2.16926	Tumor up vs Normal	1.74965
218963_s_at	25984	KRT23	keratin 23, type I	NM_001282433 /// NM_015515 /// NM_173213 /// XM_005257200 /// XM_005277791 /// XM_01152	2.00144e-09	2.00144e-09	8.9259	8.9259	Tumor up vs Normal	4.8588
206121_at	270	AMPD1	adenosine monophosphate deaminase 1	NM_000036 /// NM_001172626	2.0286e-09	2.0286e-09	0.290741	-3.43949	Tumor down vs Normal	-4.84869
218025_s_at	10455	ECI2	enoyl-CoA delta isomerase 2	NM_001166010 /// NM_006117 /// NM_206836 /// NR_028588 /// XM_006714957	2.08974e-09	2.08974e-09	0.388502	-2.57399	Tumor down vs Normal	-3.34867
215299_x_at	6817	SULT1A1	sulfotransferase family 1A member 1	NM_001055 /// NM_177529 /// NM_177530 /// NM_177534 /// NM_177536	2.10318e-09	2.10318e-09	0.416061	-2.40349	Tumor down vs Normal	-3.06797
227346_at	10320	IKZF1	IKAROS family zinc finger 1	NM_001220765 /// NM_001220766 /// NM_001220767 /// NM_001220768 /// NM_001220769 /// NM	2.11601e-09	2.11601e-09	0.392982	-2.54464	Tumor down vs Normal	-3.30034
220416_at	79895	ATP8B4	ATPase, class I, type 8B, member 4	NM_024837 /// NR_073596 /// NR_073597 /// NR_073598 /// XM_006720693 /// XM_011522046 /	2.12245e-09	2.12245e-09	0.491575	-2.03428	Tumor down vs Normal	-2.47905
208228_s_at	2263	FGFR2	fibroblast growth factor receptor 2	NM_000141 /// NM_001144913 /// NM_001144914 /// NM_001144915 /// NM_001144916 /// NM_00	2.16951e-09	2.16951e-09	0.384461	-2.60104	Tumor down vs Normal	-3.39499
204787_at	11326	VSIG4	V-set and immunoglobulin domain containing 4	NM_001100431 /// NM_001184830 /// NM_001184831 /// NM_001257403 /// NM_007268	2.20395e-09	2.20395e-09	0.407777	-2.45232	Tumor down vs Normal	-3.14924
221304_at	54576	UGT1A8	UDP glucuronosyltransferase 1 family, polypeptide A8	NM_019076	2.2416e-09	2.2416e-09	0.426195	-2.34634	Tumor down vs Normal	-2.97671
226103_at	91624	NEXN	nexilin (F actin binding protein)	NM_001172309 /// NM_144573 /// XM_005271322 /// XM_005271323 /// XM_005271324 /// XM_00	2.35674e-09	2.35674e-09	0.236508	-4.22818	Tumor down vs Normal	-6.32688
200832_s_at	6319	SCD	stearoyl-CoA desaturase (delta-9-desaturase)	NM_005063	2.39964e-09	2.39964e-09	3.56808	3.56808	Tumor up vs Normal	2.49978
208396_s_at	5136	PDE1A	phosphodiesterase 1A, calmodulin-dependent	NM_001003683 /// NM_001258312 /// NM_001258313 /// NM_001258314 /// NM_005019 /// XM_01	2.43892e-09	2.43892e-09	0.436057	-2.29328	Tumor down vs Normal	-2.89301
231093_at	115352	FCRL3	Fc receptor-like 3	NM_001024667 /// NM_052939 /// XM_006711145 /// XM_011509138 /// XR_241065	2.46338e-09	2.46338e-09	0.334886	-2.98609	Tumor down vs Normal	-4.05635
220335_x_at	23491	CES3	carboxylesterase 3	NM_001185176 /// NM_001185177 /// NM_012122 /// NM_024922 /// XM_011522975 /// XM_01152	2.48886e-09	2.48886e-09	0.410905	-2.43365	Tumor down vs Normal	-3.12216
209283_at	1410	CRYAB	crystallin alpha B	NM_001289807 /// NM_001289808 /// NM_001885 /// XM_011542608 /// XM_011542609	2.51625e-09	2.51625e-09	0.29545	-3.38466	Tumor down vs Normal	-4.76324
203881_s_at	1756	DMD	dystrophin	NM_000109 /// NM_004006 /// NM_004007 /// NM_004009 /// NM_004010 /// NM_004011 /// NM_	2.54894e-09	2.54894e-09	0.246572	-4.05561	Tumor down vs Normal	-6.00531
221019_s_at	81035	COLEC12	collectin sub-family member 12	NM_030781 /// NM_130386 /// XM_011525741	2.61462e-09	2.61462e-09	0.35648	-2.80521	Tumor down vs Normal	-3.74697
229584_at	120892	LRRK2	leucine-rich repeat kinase 2	NM_198578 /// XM_005268629 /// XM_011537877 /// XM_011537878 /// XM_011537879 /// XM_01	2.6635e-09	2.6635e-09	0.461422	-2.16721	Tumor down vs Normal	-2.69298
201896_s_at	84722	PSRC1	proline/serine-rich coiled-coil 1	NM_001005290 /// NM_001032290 /// NM_001032291 /// NM_032636 /// XM_005271283 /// XM_00	2.73796e-09	2.73796e-09	2.13591	2.13591	Tumor up vs Normal	1.72555
209737_at	9863	MAGI2	membrane associated guanylate kinase, WW and PDZ domain containing 2	NM_001301128 /// NM_012301 /// XM_011516718 /// XM_011516719 /// XM_011516720 /// XM_01	2.77673e-09	2.77673e-09	0.483486	-2.06831	Tumor down vs Normal	-2.53741
201843_s_at	2202	EFEMP1	EGF containing fibulin-like extracellular matrix protein 1	NM_001039348 /// NM_001039349 /// NM_004105 /// XM_005264205	2.88612e-09	2.88612e-09	0.258515	-3.86824	Tumor down vs Normal	-5.66251
211985_s_at	801 /// 805	CALM1 /// CALM2	calmodulin 1 (phosphorylase kinase, delta) /// calmodulin 2 (phosphorylase kinase, delt	NM_001166106 /// NM_001305624 /// NM_001305625 /// NM_001305626 /// NM_001743 /// NM_00	2.90107e-09	2.90107e-09	0.489826	-2.04154	Tumor down vs Normal	-2.49624
208920_at	6717	SRI	sorcin	NM_001256891 /// NM_001256892 /// NM_003130 /// NM_198901 /// XM_006716097 /// XM_01151	3.16772e-09	3.16772e-09	0.345272	-2.89627	Tumor down vs Normal	-3.91195
204606_at	6366	CCL21	chemokine (C-C motif) ligand 21	NM_002989 /// XM_011518004	3.20704e-09	3.20704e-09	0.297837	-3.35754	Tumor down vs Normal	-4.72923
203766_s_at	25802	LMOD1	leiomodin 1 (smooth muscle)	NM_012134	3.22386e-09	3.22386e-09	0.226357	-4.4178	Tumor down vs Normal	-6.7254
208079_s_at	6790	AURKA	aurora kinase A	NM_003600 /// NM_198433 /// NM_198434 /// NM_198435 /// NM_198436 /// NM_198437 /// XM_	3.24794e-09	3.24794e-09	3.02306	3.02306	Tumor up vs Normal	2.21056
225242_s_at	151887	CCDC80	coiled-coil domain containing 80	NM_199511 /// NM_199512	3.31893e-09	3.31893e-09	0.227498	-4.39564	Tumor down vs Normal	-6.68526
225207_at	5166	PDK4	pyruvate dehydrogenase kinase, isozyme 4	NM_002612	3.35782e-09	3.35782e-09	0.154915	-6.45515	Tumor down vs Normal	-10.9487
227247_at	84725	PLEKHA8	pleckstrin homology domain containing, family A (phosphoinositide binding specific) mem	NM_001197026 /// NM_001197027 /// NM_032639 /// XM_005249897 /// XM_005249898 /// XM_01	3.39868e-09	3.39868e-09	2.13993	2.13993	Tumor up vs Normal	1.72485
212014_x_at	960	CD44	CD44 molecule (Indian blood group)	NM_000610 /// NM_001001389 /// NM_001001390 /// NM_001001391 /// NM_001001392 /// NM_00	3.49233e-09	3.49233e-09	2.22798	2.22798	Tumor up vs Normal	1.77499
206682_at	10462	CLEC10A	C-type lectin domain family 10, member A	NM_006344 /// NM_182906 /// XM_005256412 /// XM_011523613 /// XM_011523614 /// XM_01152	3.49896e-09	3.49896e-09	0.465609	-2.14772	Tumor down vs Normal	-2.66797
228143_at	1356	CP	ceruloplasmin (ferroxidase)	NM_000096 /// NR_046371 /// XM_006713499 /// XM_006713500 /// XM_006713501 /// XM_00671	3.53563e-09	3.53563e-09	0.288032	-3.47184	Tumor down vs Normal	-4.94321
203878_s_at	4320	MMP11	matrix metallopeptidase 11	NM_005940 /// NR_133013	3.58034e-09	3.58034e-09	2.41215	2.41215	Tumor up vs Normal	1.87845
212378_at	2618	GART	phosphoribosylglycinamide formyltransferase, phosphoribosylglycinamide synthetase, phos	NM_000819 /// NM_001136005 /// NM_001136006 /// NM_175085 /// XM_005260941 /// XM_00672	3.59984e-09	3.59984e-09	2.0913	2.0913	Tumor up vs Normal	1.69589
228706_s_at	137075	CLDN23	claudin 23	NM_194284	3.60606e-09	3.60606e-09	0.341354	-2.92951	Tumor down vs Normal	-3.97562
220146_at	51284	TLR7	toll-like receptor 7	NM_016562	3.74541e-09	3.74541e-09	0.457296	-2.18677	Tumor down vs Normal	-2.73197
227568_at	143279	HECTD2	HECT domain containing E3 ubiquitin protein ligase 2	NM_001284274 /// NM_173497 /// NM_182765 /// NR_104291 /// XM_011539336 /// XM_01153933	3.75366e-09	3.75366e-09	0.495407	-2.01854	Tumor down vs Normal	-2.46506
219279_at	55619	DOCK10	dedicator of cytokinesis 10	NM_001290263 /// NM_014689 /// NM_017718 /// XM_005246672 /// XM_005246673 /// XM_00671	3.91981e-09	3.91981e-09	0.406332	-2.46104	Tumor down vs Normal	-3.18116
244745_at	85004	RERG	RAS-like, estrogen-regulated, growth inhibitor	NM_001190726 /// NM_032918 /// XM_011520870	3.9594e-09	3.9594e-09	0.365461	-2.73627	Tumor down vs Normal	-3.64582
235153_at	138065	RNF183	ring finger protein 183	NM_145051 /// XM_006716952 /// XM_011518217 /// XM_011518218 /// XM_011518219 /// XM_01	3.96701e-09	3.96701e-09	2.23082	2.23082	Tumor up vs Normal	1.77464
236123_at	7482	WNT2B	wingless-type MMTV integration site family, member 2B	NM_001291880 /// NM_004185 /// NM_024494	4.25003e-09	4.25003e-09	0.491148	-2.03605	Tumor down vs Normal	-2.49496
202502_at	34	ACADM	acyl-CoA dehydrogenase, C-4 to C-12 straight chain	NM_000016 /// NM_001127328 /// NM_001286042 /// NM_001286043 /// NM_001286044 /// NR_02	4.26579e-09	4.26579e-09	0.480949	-2.07922	Tumor down vs Normal	-2.56328
213624_at	10924	SMPDL3A	sphingomyelin phosphodiesterase, acid-like 3A	NM_001286138 /// NM_006714 /// XM_005266797 /// XM_005266798 /// XM_005266799 /// XM_00	4.33955e-09	4.33955e-09	0.259205	-3.85795	Tumor down vs Normal	-5.67701
230076_at	83394	PITPNM3	PITPNM family member 3	NM_001165966 /// NM_031220 /// XM_011524014 /// XM_011524015 /// XM_011524016 /// XM_01	4.43769e-09	4.43769e-09	0.495212	-2.01934	Tumor down vs Normal	-2.46949
217875_s_at	56937	PMEPA1	prostate transmembrane protein, androgen induced 1	NM_001255976 /// NM_020182 /// NM_199169 /// NM_199170 /// NM_199171	4.44021e-09	4.44021e-09	2.47476	2.47476	Tumor up vs Normal	1.90915
203438_at	8614	STC2	stanniocalcin 2	NM_003714	4.47086e-09	4.47086e-09	2.98788	2.98788	Tumor up vs Normal	2.18374
215806_x_at	6966 /// 6967 /// 6983 /// 445347	TARP /// TRGC1 /// TRGC2 /// TRGV9	TCR gamma alternate reading frame protein /// T cell receptor gamma constant 1 /// T ce	NM_001003799 /// NM_001003806 /// XM_011515406 /// XM_011515407	4.61189e-09	4.61189e-09	0.325348	-3.07363	Tumor down vs Normal	-4.24133
217967_s_at	116496	FAM129A	family with sequence similarity 129, member A	NM_052966 /// XM_011509140 /// XM_011509141	4.72454e-09	4.72454e-09	0.238469	-4.19342	Tumor down vs Normal	-6.32815
204749_at	4675	NAP1L3	nucleosome assembly protein 1-like 3	NM_004538	4.74807e-09	4.74807e-09	0.400178	-2.49889	Tumor down vs Normal	-3.25043
227193_at	7782	SLC30A4	solute carrier family 30 (zinc transporter), member 4	NM_013309 /// XM_011521997	4.76599e-09	4.76599e-09	0.468638	-2.13384	Tumor down vs Normal	-2.65265
221276_s_at	81493	SYNC	syncoilin, intermediate filament protein	NM_001161708 /// NM_030786	4.83042e-09	4.83042e-09	0.402211	-2.48626	Tumor down vs Normal	-3.22986
228335_at	5010	CLDN11	claudin 11	NM_001185056 /// NM_005602	4.8443e-09	4.8443e-09	0.419231	-2.38532	Tumor down vs Normal	-3.06215
220651_s_at	55388	MCM10	minichromosome maintenance 10 replication initiation factor	NM_018518 /// NM_182751 /// XM_011519538	4.8632e-09	4.8632e-09	2.7196	2.7196	Tumor up vs Normal	2.04005
215440_s_at	56271	BEX4	brain expressed X-linked 4	NM_001080425 /// NM_001127688	4.92561e-09	4.92561e-09	0.301355	-3.31835	Tumor down vs Normal	-4.68483
204268_at	6273	S100A2	S100 calcium binding protein A2	NM_005978	5.20233e-09	5.20233e-09	2.83131	2.83131	Tumor up vs Normal	2.09778
214484_s_at	10280	SIGMAR1	sigma non-opioid intracellular receptor 1	NM_001282205 /// NM_001282206 /// NM_001282207 /// NM_001282208 /// NM_001282209 /// NM	5.28334e-09	5.28334e-09	2.05555	2.05555	Tumor up vs Normal	1.66999
205083_at	316	AOX1	aldehyde oxidase 1	NM_001159 /// XM_011511062 /// XR_922913	5.29459e-09	5.29459e-09	0.46595	-2.14616	Tumor down vs Normal	-2.67476
235728_at	124961 /// 105376798	LOC105376798 /// ZFP3	uncharacterized LOC105376798 /// ZFP3 zinc finger protein	NM_153018 /// XM_011524116	5.30514e-09	5.30514e-09	0.468852	-2.13287	Tumor down vs Normal	-2.65349
212914_at	23492	CBX7	chromobox homolog 7	NM_175709 /// XM_005261413 /// XM_006724174 /// XM_006724175 /// XM_006724176 /// XM_00	5.36882e-09	5.36882e-09	0.499554	-2.00178	Tumor down vs Normal	-2.4455
235306_at	155038	GIMAP8	GTPase, IMAP family member 8	NM_175571 /// XM_005249950 /// XM_005249951	5.44529e-09	5.44529e-09	0.450224	-2.22112	Tumor down vs Normal	-2.79643
208596_s_at	54575 /// 54576 /// 54577 /// 54578 /// 54579 /// 54600 /// 54657 /// 54658 /// 54659	UGT1A1 /// UGT1A10 /// UGT1A3 /// UGT1A4 /// UGT1A5 /// UGT1A6 /// UGT1A7 /// UGT1A8 /// UGT1A9	UDP glucuronosyltransferase 1 family, polypeptide A1 /// UDP glucuronosyltransferase 1	NM_000463 /// NM_001072 /// NM_007120 /// NM_019075 /// NM_019076 /// NM_019077 /// NM_	5.45291e-09	5.45291e-09	0.251948	-3.96908	Tumor down vs Normal	-5.90881
226473_at	84733	CBX2	chromobox homolog 2	NM_005189 /// NM_032647 /// XM_011525382 /// XM_011525383	5.50485e-09	5.50485e-09	2.19554	2.19554	Tumor up vs Normal	1.74952
209292_at	3400	ID4	inhibitor of DNA binding 4, dominant negative helix-loop-helix protein	NM_001546	5.73892e-09	5.73892e-09	0.360907	-2.7708	Tumor down vs Normal	-3.72062
213805_at	51099	ABHD5	abhydrolase domain containing 5	NM_016006 /// XM_011533779 /// XM_011533780 /// XR_940447	5.74961e-09	5.74961e-09	0.447667	-2.2338	Tumor down vs Normal	-2.8184
226492_at	80031	SEMA6D	sema domain, transmembrane domain (TM), and cytoplasmic domain, (semaphorin) 6D	NM_001198999 /// NM_020858 /// NM_024966 /// NM_153616 /// NM_153617 /// NM_153618 ///	5.89524e-09	5.89524e-09	0.201626	-4.95967	Tumor down vs Normal	-7.88502
229313_at	203859	ANO5	anoctamin 5	NM_001142649 /// NM_213599 /// XM_005252820 /// XM_005252821 /// XM_005252822 /// XM_00	5.95588e-09	5.95588e-09	0.438159	-2.28228	Tumor down vs Normal	-2.89845
204388_s_at	4128	MAOA	monoamine oxidase A	NM_000240 /// NM_001270458	5.97086e-09	5.97086e-09	0.311985	-3.20528	Tumor down vs Normal	-4.49158
213427_at	10799	RPP40	ribonuclease P/MRP 40kDa subunit	NM_001286132 /// NM_001286133 /// NM_006638 /// XM_011514253 /// XR_926031	6.00347e-09	6.00347e-09	2.05213	2.05213	Tumor up vs Normal	1.66629
228186_s_at	84870	RSPO3	R-spondin 3	NM_032784	6.09823e-09	6.09823e-09	0.337467	-2.96326	Tumor down vs Normal	-4.06011
212886_at	26112	CCDC69	coiled-coil domain containing 69	NM_015621	6.15236e-09	6.15236e-09	0.365796	-2.73377	Tumor down vs Normal	-3.65953
227915_at	51676	ASB2	ankyrin repeat and SOCS box containing 2	NM_001202429 /// NM_016150 /// XM_005267758 /// XM_006725165 /// XM_011536834 /// XM_01	6.28239e-09	6.28239e-09	0.455857	-2.19367	Tumor down vs Normal	-2.75546
209627_s_at	26031	OSBPL3	oxysterol binding protein-like 3	NM_015550 /// NM_145320 /// NM_145321 /// NM_145322 /// NM_145323 /// NM_145324 /// NR_	6.36486e-09	6.36486e-09	2.29241	2.29241	Tumor up vs Normal	1.80163
204607_at	3158	HMGCS2	3-hydroxy-3-methylglutaryl-CoA synthase 2 (mitochondrial)	NM_001166107 /// NM_005518 /// XM_011541313	6.48959e-09	6.48959e-09	0.177777	-5.62503	Tumor down vs Normal	-9.29223
220751_s_at	10826	FAXDC2	fatty acid hydroxylase domain containing 2	NM_016348 /// NM_032385 /// XM_005268358 /// XM_006714753 /// XR_944305	6.65665e-09	6.65665e-09	0.413875	-2.41619	Tumor down vs Normal	-3.12308
205782_at	2252	FGF7	fibroblast growth factor 7	NM_002009	6.81508e-09	6.81508e-09	0.379932	-2.63205	Tumor down vs Normal	-3.48875
218115_at	55723	ASF1B	anti-silencing function 1B histone chaperone	NM_018154	6.8736e-09	6.8736e-09	2.00312	2.00312	Tumor up vs Normal	1.63618
203373_at	8835	SOCS2	suppressor of cytokine signaling 2	NM_001270467 /// NM_001270468 /// NM_001270469 /// NM_001270470 /// NM_001270471 /// NM	6.94338e-09	6.94338e-09	0.450973	-2.21743	Tumor down vs Normal	-2.79656
201387_s_at	7345	UCHL1	ubiquitin C-terminal hydrolase L1	NM_004181	7.11622e-09	7.11622e-09	0.352126	-2.83989	Tumor down vs Normal	-3.85047
205859_at	9450	LY86	lymphocyte antigen 86	NM_004271	7.14792e-09	7.14792e-09	0.48825	-2.04813	Tumor down vs Normal	-2.52456
219295_s_at	26577	PCOLCE2	procollagen C-endopeptidase enhancer 2	NM_013363	7.27763e-09	7.27763e-09	0.311792	-3.20727	Tumor down vs Normal	-4.50699
201957_at	4660	PPP1R12B	protein phosphatase 1, regulatory subunit 12B	NM_001167857 /// NM_001167858 /// NM_001197131 /// NM_002481 /// NM_032103 /// NM_03210	7.28455e-09	7.28455e-09	0.303735	-3.29234	Tumor down vs Normal	-4.66209
222943_at	57733	GBA3	glucosidase, beta, acid 3 (gene/pseudogene)	NM_001128432 /// NM_001277225 /// NM_020973 /// NR_102355 /// NR_102356 /// NR_102357	7.33901e-09	7.33901e-09	0.146496	-6.82615	Tumor down vs Normal	-11.961
203961_at	10529	NEBL	nebulette	NM_001173484 /// NM_006393 /// NM_016365 /// NM_213569 /// XM_005252342 /// XM_00525234	7.36932e-09	7.36932e-09	3.44891	3.44891	Tumor up vs Normal	2.4024
227688_at	57631	LRCH2	leucine-rich repeats and calponin homology (CH) domain containing 2	NM_001243963 /// NM_020871 /// XM_006724724 /// XM_011537535	7.43487e-09	7.43487e-09	0.41368	-2.41733	Tumor down vs Normal	-3.12847
229114_at	2549	GAB1	GRB2-associated binding protein 1	NM_002039 /// NM_207123 /// XM_005262881 /// XM_005262882 /// XM_006714167 /// XM_00671	7.49302e-09	7.49302e-09	0.449109	-2.22663	Tumor down vs Normal	-2.81352
235515_at	163183	SYNE4	spectrin repeat containing, nuclear envelope family member 4	NM_001039876 /// NM_001297735 /// NM_153233 /// XM_005258598 /// XM_005258601 /// XM_00	7.64485e-09	7.64485e-09	2.11509	2.11509	Tumor up vs Normal	1.69893
208335_s_at	2532	ACKR1	atypical chemokine receptor 1 (Duffy blood group)	NM_001122951 /// NM_002036	7.82647e-09	7.82647e-09	0.384093	-2.60353	Tumor down vs Normal	-3.44525
218585_s_at	51514	DTL	denticleless E3 ubiquitin protein ligase homolog (Drosophila)	NM_001286229 /// NM_001286230 /// NM_016448 /// XM_011509614	8.32032e-09	8.32032e-09	2.45313	2.45313	Tumor up vs Normal	1.88518
204259_at	4316	MMP7	matrix metallopeptidase 7	NM_002423	8.32238e-09	8.32238e-09	5.68339	5.68339	Tumor up vs Normal	3.41315
225676_s_at	25879	DCAF13	DDB1 and CUL4 associated factor 13	NM_015420	8.47963e-09	8.47963e-09	2.05602	2.05602	Tumor up vs Normal	1.66378
226856_at	389125 /// 100526772	MUSTN1 /// TMEM110-MUSTN1	musculoskeletal, embryonic nuclear protein 1 /// TMEM110-MUSTN1 readthrough	NM_001198974 /// NM_205853	8.66765e-09	8.66765e-09	0.391998	-2.55104	Tumor down vs Normal	-3.35943
238018_at	285016	FAM150B	family with sequence similarity 150, member B	NM_001002919 /// XM_005264689 /// XM_006711879 /// XM_006711881 /// XM_011510342	8.87908e-09	8.87908e-09	0.424678	-2.35472	Tumor down vs Normal	-3.0295
213714_at	783	CACNB2	calcium channel, voltage-dependent, beta 2 subunit	NM_000724 /// NM_001167945 /// NM_201570 /// NM_201571 /// NM_201572 /// NM_201590 ///	9.14492e-09	9.14492e-09	0.3534	-2.82965	Tumor down vs Normal	-3.84412
206696_at	4935	GPR143	G protein-coupled receptor 143	NM_000273 /// XM_005274541	9.18249e-09	9.18249e-09	2.49829	2.49829	Tumor up vs Normal	1.90763
221207_s_at	26960	NBEA	neurobeachin	NM_001204197 /// NM_015678 /// XM_005266346 /// XM_005266347 /// XM_005266348 /// XM_00	9.29175e-09	9.29175e-09	0.315201	-3.17258	Tumor down vs Normal	-4.45865
224606_at	1316	KLF6	Kruppel-like factor 6	NM_001008490 /// NM_001160124 /// NM_001160125 /// NM_001300 /// NR_027653	9.32489e-09	9.32489e-09	0.490583	-2.03839	Tumor down vs Normal	-2.51456
211675_s_at	29969	MDFIC	MyoD family inhibitor domain containing	NM_001166345 /// NM_001166346 /// NM_199072	9.61142e-09	9.61142e-09	0.48943	-2.04319	Tumor down vs Normal	-2.52288
202724_s_at	2308	FOXO1	forkhead box O1	NM_002015 /// XM_011535008 /// XM_011535009 /// XM_011535010 /// XR_941536	1.00421e-08	1.00421e-08	0.469359	-2.13057	Tumor down vs Normal	-2.66451
205821_at	22914 /// 100528032	KLRC4-KLRK1 /// KLRK1	KLRC4-KLRK1 readthrough /// killer cell lectin-like receptor subfamily K, member 1	NM_001199805 /// NM_007360	1.00469e-08	1.00469e-08	0.4468	-2.23814	Tumor down vs Normal	-2.84011
209309_at	563	AZGP1	alpha-2-glycoprotein 1, zinc-binding	NM_001185	1.01448e-08	1.01448e-08	5.259	5.259	Tumor up vs Normal	3.21866
222451_s_at	51114	ZDHHC9	zinc finger, DHHC-type containing 9	NM_001008222 /// NM_016032 /// XM_011531347 /// XM_011531348	1.02875e-08	1.02875e-08	2.38326	2.38326	Tumor up vs Normal	1.84311
225295_at	57181	SLC39A10	solute carrier family 39 (zinc transporter), member 10	NM_001127257 /// NM_020342 /// XM_005246689 /// XM_011511504 /// XM_011511505 /// XM_01	1.03791e-08	1.03791e-08	2.2736	2.2736	Tumor up vs Normal	1.78283
224963_at	1836	SLC26A2	solute carrier family 26 (anion exchanger), member 2	NM_000112	1.04932e-08	1.04932e-08	0.183735	-5.44262	Tumor down vs Normal	-8.98953
201818_at	79888	LPCAT1	lysophosphatidylcholine acyltransferase 1	NM_024830 /// XM_005248373 /// XM_011514132 /// XM_011514133 /// XM_011514134	1.07889e-08	1.07889e-08	2.01232	2.01232	Tumor up vs Normal	1.6355
205544_s_at	1380	CR2	complement component (3d/Epstein Barr virus) receptor 2	NM_001006658 /// NM_001877 /// XM_011509206	1.09784e-08	1.09784e-08	0.25968	-3.8509	Tumor down vs Normal	-5.74519
204793_at	9737	GPRASP1	G protein-coupled receptor associated sorting protein 1	NM_001099410 /// NM_001099411 /// NM_001184727 /// NM_014710	1.10576e-08	1.10576e-08	0.413247	-2.41986	Tumor down vs Normal	-3.14556
209921_at	23657	SLC7A11	solute carrier family 7 (anionic amino acid transporter light chain, xc- system), membe	NM_014331 /// XM_011531800 /// XM_011531801 /// XM_011531802 /// XM_011531803 /// XM_01	1.11533e-08	1.11533e-08	2.91343	2.91343	Tumor up vs Normal	2.12091
1569040_s_at	645784	ANKRD36BP2	ankyrin repeat domain 36B pseudogene 2	NR_015424	1.12464e-08	1.12464e-08	0.247028	-4.04812	Tumor down vs Normal	-6.13206
228008_at	1820	ARID3A	AT rich interactive domain 3A (BRIGHT-like)	NM_005224 /// XM_005259513 /// XM_005259514	1.15679e-08	1.15679e-08	2.02378	2.02378	Tumor up vs Normal	1.64108
202350_s_at	4147	MATN2	matrilin 2	NM_002380 /// NM_030583 /// XM_005250920 /// XM_011517038	1.17192e-08	1.17192e-08	0.226479	-4.41542	Tumor down vs Normal	-6.8682
228224_at	5549	PRELP	proline/arginine-rich end leucine-rich repeat protein	NM_002725 /// NM_201348	1.17927e-08	1.17927e-08	0.431085	-2.31973	Tumor down vs Normal	-2.97974
1555175_a_at	64081	PBLD	phenazine biosynthesis-like protein domain containing	NM_001033083 /// NM_022129 /// XM_005270028 /// XM_005270029 /// XM_011540059 /// XM_01	1.19907e-08	1.19907e-08	0.28853	-3.46585	Tumor down vs Normal	-5.01815
213160_at	1794	DOCK2	dedicator of cytokinesis 2	NM_004946 /// XM_005265830 /// XM_011534448 /// XM_011534449 /// XM_011534450 /// XM_01	1.20308e-08	1.20308e-08	0.494825	-2.02092	Tumor down vs Normal	-2.49196
228601_at	401022	HAGLR	HOXD antisense growth-associated long non-coding RNA	NR_033979 /// NR_110458 /// NR_110459 /// NR_110460 /// NR_110461 /// NR_110462 /// NR_	1.20588e-08	1.20588e-08	0.291361	-3.43217	Tumor down vs Normal	-4.95537
212601_at	23140	ZZEF1	zinc finger, ZZ-type with EF-hand domain 1	NM_015113 /// XM_005256561 /// XM_011523755 /// XM_011523756 /// XM_011523757 /// XM_01	1.21613e-08	1.21613e-08	0.474056	-2.10945	Tumor down vs Normal	-2.63481
223343_at	58475	MS4A7	membrane-spanning 4-domains, subfamily A, member 7	NM_021201 /// NM_206938 /// NM_206939 /// NM_206940	1.21844e-08	1.21844e-08	0.372331	-2.68578	Tumor down vs Normal	-3.60506
222924_at	7871	SLMAP	sarcolemma associated protein	NM_001304420 /// NM_001304421 /// NM_001304422 /// NM_001304423 /// NM_001311178 /// NM	1.24624e-08	1.24624e-08	0.380729	-2.62654	Tumor down vs Normal	-3.50311
203525_s_at	324	APC	adenomatous polyposis coli	NM_000038 /// NM_001127510 /// NM_001127511	1.30685e-08	1.30685e-08	0.466611	-2.14311	Tumor down vs Normal	-2.69128
235199_at	54941	RNF125	ring finger protein 125, E3 ubiquitin protein ligase	NM_017831 /// XM_011526045 /// XM_011526046 /// XM_011526047	1.32066e-08	1.32066e-08	0.295951	-3.37894	Tumor down vs Normal	-4.86231
222162_s_at	9510	ADAMTS1	ADAM metallopeptidase with thrombospondin type 1 motif 1	NM_006988	1.34859e-08	1.34859e-08	0.228341	-4.37941	Tumor down vs Normal	-6.81251
226997_at	81792	ADAMTS12	ADAM metallopeptidase with thrombospondin type 1 motif 12	NM_030955 /// XM_011514145 /// XM_011514146 /// XM_011514147 /// XM_011514148 /// XM_01	1.35718e-08	1.35718e-08	3.23495	3.23495	Tumor up vs Normal	2.27663
207432_at	54831	BEST2	bestrophin 2	NM_017682 /// XM_005259963	1.35991e-08	1.35991e-08	0.230254	-4.34303	Tumor down vs Normal	-6.74008
208370_s_at	1827	RCAN1	regulator of calcineurin 1	NM_001285389 /// NM_001285391 /// NM_001285392 /// NM_001285393 /// NM_004414 /// NM_20	1.39124e-08	1.39124e-08	0.485293	-2.06061	Tumor down vs Normal	-2.55889
208158_s_at	114876	OSBPL1A	oxysterol binding protein-like 1A	NM_001242508 /// NM_018030 /// NM_080597 /// NM_133268 /// XM_006722380 /// XM_00672238	1.39688e-08	1.39688e-08	0.390919	-2.55807	Tumor down vs Normal	-3.38939
212730_at	23336	SYNM	synemin, intermediate filament protein	NM_015286 /// NM_145728	1.40034e-08	1.40034e-08	0.131951	-7.57858	Tumor down vs Normal	-13.9038
212218_s_at	2194	FASN	fatty acid synthase	NM_004104 /// XM_011523538	1.41995e-08	1.41995e-08	2.19092	2.19092	Tumor up vs Normal	1.73184
204979_s_at	6450	SH3BGR	SH3 domain binding glutamate-rich protein	NM_001001713 /// NM_007341 /// XM_005261024 /// XM_005261025 /// XM_006724041 /// XM_00	1.46117e-08	1.46117e-08	0.472044	-2.11844	Tumor down vs Normal	-2.6538
219787_s_at	1894	ECT2	epithelial cell transforming 2	NM_001258315 /// NM_001258316 /// NM_018098 /// XM_005247176 /// XM_006713523 /// XM_00	1.46737e-08	1.46737e-08	2.73124	2.73124	Tumor up vs Normal	2.02008
244519_at	171023	ASXL1	additional sex combs like transcriptional regulator 1	NM_001164603 /// NM_015338 /// XM_006723727 /// XM_006723728 /// XM_006723730 /// XM_00	1.52566e-08	1.52566e-08	2.24319	2.24319	Tumor up vs Normal	1.75943
224823_at	4638	MYLK	myosin light chain kinase	NM_005965 /// NM_053025 /// NM_053026 /// NM_053027 /// NM_053028 /// NM_053029 /// NM_	1.55385e-08	1.55385e-08	0.265985	-3.75961	Tumor down vs Normal	-5.60009
204170_s_at	1164	CKS2	CDC28 protein kinase regulatory subunit 2	NM_001827	1.55723e-08	1.55723e-08	2.79257	2.79257	Tumor up vs Normal	2.05019
210432_s_at	6328	SCN3A	sodium channel, voltage gated, type III alpha subunit	NM_001081676 /// NM_001081677 /// NM_006922 /// XM_006712679 /// XM_011511610 /// XM_01	1.56014e-08	1.56014e-08	0.469453	-2.13014	Tumor down vs Normal	-2.67447
223058_at	83641	FAM107B	family with sequence similarity 107, member B	NM_001282695 /// NM_001282696 /// NM_001282697 /// NM_001282698 /// NM_001282699 /// NM	1.58199e-08	1.58199e-08	0.481634	-2.07627	Tumor down vs Normal	-2.58713
204179_at	4151	MB	myoglobin	NM_005368 /// NM_203377 /// NM_203378 /// XM_005261605	1.60122e-08	1.60122e-08	0.358078	-2.79269	Tumor down vs Normal	-3.8053
212843_at	4684	NCAM1	neural cell adhesion molecule 1	NM_000615 /// NM_001076682 /// NM_001242607 /// NM_001242608 /// NM_181351	1.64322e-08	1.64322e-08	0.402837	-2.48239	Tumor down vs Normal	-3.26552
224839_s_at	84706	GPT2	glutamic pyruvate transaminase (alanine aminotransferase) 2	NM_001142466 /// NM_133443	1.66443e-08	1.66443e-08	2.01591	2.01591	Tumor up vs Normal	1.63156
218051_s_at	64943	NT5DC2	5'-nucleotidase domain containing 2	NM_001134231 /// NM_022908 /// XM_005265406 /// XM_006713303 /// XM_006713304 /// XM_00	1.66708e-08	1.66708e-08	2.21026	2.21026	Tumor up vs Normal	1.73984
201261_x_at	633	BGN	biglycan	NM_001711	1.70146e-08	1.70146e-08	2.71131	2.71131	Tumor up vs Normal	2.00614
229152_at	260436	FDCSP	follicular dendritic cell secreted protein	NM_152997	1.72848e-08	1.72848e-08	0.129226	-7.73835	Tumor down vs Normal	-14.3612
203722_at	8659	ALDH4A1	aldehyde dehydrogenase 4 family, member A1	NM_001161504 /// NM_003748 /// NM_170726 /// XM_011542352 /// XM_011542353 /// XR_94678	1.76779e-08	1.76779e-08	2.07841	2.07841	Tumor up vs Normal	1.66582
219607_s_at	51338	MS4A4A	membrane-spanning 4-domains, subfamily A, member 4A	NM_001243266 /// NM_024021 /// NM_148975	1.79532e-08	1.79532e-08	0.308826	-3.23807	Tumor down vs Normal	-4.62093
209218_at	6713	SQLE	squalene epoxidase	NM_003129 /// XM_011517246	1.84527e-08	1.84527e-08	3.07229	3.07229	Tumor up vs Normal	2.18656
213106_at	10396	ATP8A1	ATPase, aminophospholipid transporter (APLT), class I, type 8A, member 1	NM_001105529 /// NM_006095 /// XM_005248043 /// XM_011513615 /// XM_011513616 /// XM_01	1.93601e-08	1.93601e-08	0.362726	-2.7569	Tumor down vs Normal	-3.75086
228033_at	144455	E2F7	E2F transcription factor 7	NM_203394 /// XM_011537966 /// XM_011537967 /// XM_011537968 /// XM_011537969	1.94393e-08	1.94393e-08	2.58918	2.58918	Tumor up vs Normal	1.93958
222760_at	80139	ZNF703	zinc finger protein 703	NM_025069	1.9546e-08	1.9546e-08	2.01233	2.01233	Tumor up vs Normal	1.62728
235299_at	84102	SLC41A2	solute carrier family 41 (magnesium transporter), member 2	NM_032148 /// XM_005269176 /// XM_005269178 /// XM_005269179 /// XM_006719630 /// XM_01	2.02563e-08	2.02563e-08	0.404144	-2.47436	Tumor down vs Normal	-3.2594
214142_at	653808	ZG16	zymogen granule protein 16	NM_152338 /// XM_011545921	2.02676e-08	2.02676e-08	0.089042	-11.2306	Tumor down vs Normal	-23.4369
205357_s_at	185	AGTR1	angiotensin II receptor, type 1	NM_000685 /// NM_004835 /// NM_009585 /// NM_031850 /// NM_032049	2.04193e-08	2.04193e-08	0.341148	-2.93128	Tumor down vs Normal	-4.06595
228069_at	113115	MTFR2	mitochondrial fission regulator 2	NM_001099286 /// NM_138419 /// XM_011535410 /// XM_011535411 /// XM_011535412 /// XM_01	2.04287e-08	2.04287e-08	2.5291	2.5291	Tumor up vs Normal	1.90704
218355_at	24137	KIF4A	kinesin family member 4A	NM_012310 /// XM_011530893	2.0499e-08	2.0499e-08	2.1506	2.1506	Tumor up vs Normal	1.70357
206340_at	9971	NR1H4	nuclear receptor subfamily 1, group H, member 4	NM_001206977 /// NM_001206978 /// NM_001206979 /// NM_001206992 /// NM_001206993 /// NM	2.05142e-08	2.05142e-08	0.2622	-3.81388	Tumor down vs Normal	-5.73172
229339_at	93649	MYOCD	myocardin	NM_001146312 /// NM_001146313 /// NM_153604 /// XM_005256863 /// XM_005256864	2.08596e-08	2.08596e-08	0.3634	-2.75179	Tumor down vs Normal	-3.74531
207392_x_at	7366	UGT2B15	UDP glucuronosyltransferase 2 family, polypeptide B15	NM_001076	2.10115e-08	2.10115e-08	0.175553	-5.69628	Tumor down vs Normal	-9.6773
201666_at	7076	TIMP1	TIMP metallopeptidase inhibitor 1	NM_003254 /// XM_005272645	2.14334e-08	2.14334e-08	2.22227	2.22227	Tumor up vs Normal	1.74209
204118_at	962	CD48	CD48 molecule	NM_001256030 /// NM_001778 /// XM_005245625 /// XM_011510171	2.23287e-08	2.23287e-08	0.332504	-3.00748	Tumor down vs Normal	-4.20954
209541_at	3479	IGF1	insulin-like growth factor 1 (somatomedin C)	NM_000618 /// NM_001111283 /// NM_001111284 /// NM_001111285 /// XR_944534 /// XR_94453	2.25892e-08	2.25892e-08	0.263314	-3.79774	Tumor down vs Normal	-5.7093
218084_x_at	53827	FXYD5	FXYD domain containing ion transport regulator 5	NM_001164605 /// NM_014164 /// NM_144779 /// NR_028406 /// XM_006723245 /// XM_00672324	2.33074e-08	2.33074e-08	2.34313	2.34313	Tumor up vs Normal	1.8058
201250_s_at	6513	SLC2A1	solute carrier family 2 (facilitated glucose transporter), member 1	NM_006516	2.41231e-08	2.41231e-08	2.34534	2.34534	Tumor up vs Normal	1.80631
205513_at	6947	TCN1	transcobalamin I (vitamin B12 binding protein, R binder family)	NM_001062	2.44822e-08	2.44822e-08	7.06634	7.06634	Tumor up vs Normal	3.88047
226834_at	79827	CLMP	CXADR-like membrane protein	NM_024769 /// XM_011542998 /// XM_011542999	2.47566e-08	2.47566e-08	0.29409	-3.40032	Tumor down vs Normal	-4.94909
224412_s_at	140803	TRPM6	transient receptor potential cation channel, subfamily M, member 6	NM_001177310 /// NM_001177311 /// NM_017662 /// XM_011518244 /// XM_011518245 /// XM_01	2.47854e-08	2.47854e-08	0.14793	-6.75997	Tumor down vs Normal	-12.1474
207051_at	10050	SLC17A4	solute carrier family 17, member 4	NM_001286121 /// NM_005495 /// XM_011514206 /// XM_011514207 /// XM_011514208 /// XM_01	2.51166e-08	2.51166e-08	0.328234	-3.04661	Tumor down vs Normal	-4.28826
202275_at	2539	G6PD	glucose-6-phosphate dehydrogenase	NM_000402 /// NM_001042351 /// XM_005274657 /// XM_005274658 /// XM_011531132	2.52405e-08	2.52405e-08	2.01569	2.01569	Tumor up vs Normal	1.62551
229893_at	257019	FRMD3	FERM domain containing 3	NM_001244959 /// NM_001244960 /// NM_001244961 /// NM_001244962 /// NM_174938 /// XM_00	2.5415e-08	2.5415e-08	0.346787	-2.88362	Tumor down vs Normal	-3.99157
1552365_at	85477	SCIN	scinderin	NM_001112706 /// NM_033128 /// XR_926951	2.54765e-08	2.54765e-08	0.224679	-4.45079	Tumor down vs Normal	-7.03939
209607_x_at	6818 /// 445329 /// 100526830 /// 100526831 /// 105369243	LOC105369243 /// SLX1A-SULT1A3 /// SLX1B-SULT1A4 /// SULT1A3 /// SULT1A4	sulfotransferase 1A3-like /// SLX1A-SULT1A3 readthrough (NMD candidate) /// SLX1B-SULT1	NM_001017387 /// NM_001017389 /// NM_001017390 /// NM_001017391 /// NM_003166 /// NM_17	2.56336e-08	2.56336e-08	0.487195	-2.05257	Tumor down vs Normal	-2.55983
212949_at	23397	NCAPH	non-SMC condensin I complex subunit H	NM_001281710 /// NM_001281711 /// NM_001281712 /// NM_015341 /// XM_005263908 /// XM_00	2.62704e-08	2.62704e-08	2.03045	2.03045	Tumor up vs Normal	1.63316
202838_at	2517	FUCA1	fucosidase, alpha-L- 1, tissue	NM_000147 /// XM_005245821 /// XM_011541167	2.66258e-08	2.66258e-08	0.480101	-2.0829	Tumor down vs Normal	-2.61031
235173_at	401093	MBNL1-AS1	MBNL1 antisense RNA 1	NR_027037 /// NR_027038	2.67161e-08	2.67161e-08	0.486409	-2.05588	Tumor down vs Normal	-2.56621
205361_s_at	5203	PFDN4	prefoldin subunit 4	NM_002623	2.73991e-08	2.73991e-08	2.24035	2.24035	Tumor up vs Normal	1.74755
220310_at	79861	TUBAL3	tubulin, alpha-like 3	NM_001171864 /// NM_024803	2.81838e-08	2.81838e-08	0.305002	-3.27867	Tumor down vs Normal	-4.72829
210078_s_at	7881	KCNAB1	potassium channel, voltage gated subfamily A regulatory beta subunit 1	NM_001308217 /// NM_001308222 /// NM_003471 /// NM_172159 /// NM_172160 /// XM_00524775	2.89666e-08	2.89666e-08	0.420685	-2.37707	Tumor down vs Normal	-3.10542
209642_at	699	BUB1	BUB1 mitotic checkpoint serine/threonine kinase	NM_001278616 /// NM_001278617 /// NM_004336 /// XR_923001	2.90457e-08	2.90457e-08	2.79033	2.79033	Tumor up vs Normal	2.0327
212254_s_at	667	DST	dystonin	NM_001144769 /// NM_001144770 /// NM_001144771 /// NM_001723 /// NM_015548 /// NM_02038	2.92413e-08	2.92413e-08	0.481792	-2.07559	Tumor down vs Normal	-2.60061
230398_at	84951	TNS4	tensin 4	NM_032865 /// XM_005257744	2.95186e-08	2.95186e-08	2.23962	2.23962	Tumor up vs Normal	1.74581
204754_at	3131	HLF	hepatic leukemia factor	NM_002126 /// XM_005257269 /// XM_011524705	2.9945e-08	2.9945e-08	0.418955	-2.38689	Tumor down vs Normal	-3.12339
205997_at	10863	ADAM28	ADAM metallopeptidase domain 28	NM_001304351 /// NM_014265 /// NM_021777 /// NR_130709 /// NR_130710 /// XM_005273380 /	3.08017e-08	3.08017e-08	0.26417	-3.78544	Tumor down vs Normal	-5.71518
223623_at	84417	C2orf40	chromosome 2 open reading frame 40	NM_032411 /// XM_006712799 /// XM_011511993	3.16038e-08	3.16038e-08	0.235284	-4.25018	Tumor down vs Normal	-6.65416
219195_at	10891	PPARGC1A	peroxisome proliferator-activated receptor gamma, coactivator 1 alpha	NM_013261 /// XM_005248130 /// XM_005248131 /// XM_005248132 /// XM_005248134 /// XM_01	3.18825e-08	3.18825e-08	0.369302	-2.70781	Tumor down vs Normal	-3.6872
203980_at	2167	FABP4	fatty acid binding protein 4, adipocyte	NM_001442	3.19947e-08	3.19947e-08	0.162397	-6.15773	Tumor down vs Normal	-10.8172
226388_at	6920	TCEA3	transcription elongation factor A (SII), 3	NM_003196 /// XM_006710864 /// XM_011542053 /// XM_011542054 /// XM_011542055 /// XM_01	3.30061e-08	3.30061e-08	0.369357	-2.7074	Tumor down vs Normal	-3.68812
217165_x_at	4494	MT1F	metallothionein 1F	NM_001301272 /// NM_005949	3.30618e-08	3.30618e-08	0.300327	-3.3297	Tumor down vs Normal	-4.83679
1554522_at	54805	CNNM2	cyclin and CBS domain divalent metal cation transport mediator 2	NM_017649 /// NM_199076 /// NM_199077 /// XM_005269933 /// XM_006717908 /// XM_01153991	3.37128e-08	3.37128e-08	0.457757	-2.18456	Tumor down vs Normal	-2.78476
206785_s_at	3821 /// 3822	KLRC1 /// KLRC2	killer cell lectin-like receptor subfamily C, member 1 /// killer cell lectin-like rece	NM_001304448 /// NM_002259 /// NM_002260 /// NM_007328 /// NM_213657 /// NM_213658	3.41902e-08	3.41902e-08	0.341858	-2.92519	Tumor down vs Normal	-4.08366
230130_at	9353	SLIT2	slit guidance ligand 2	NM_001289135 /// NM_001289136 /// NM_004787 /// XM_005248211 /// XM_006713986 /// XM_01	3.42086e-08	3.42086e-08	0.273939	-3.65045	Tumor down vs Normal	-5.4594
203951_at	1264	CNN1	calponin 1, basic, smooth muscle	NM_001299 /// NM_001308341 /// NM_001308342 /// XM_005259741 /// XM_011527689 /// XM_01	3.45002e-08	3.45002e-08	0.191909	-5.21081	Tumor down vs Normal	-8.70614
213353_at	23461	ABCA5	ATP binding cassette subfamily A member 5	NM_018672 /// NM_172232	3.62457e-08	3.62457e-08	0.442719	-2.25877	Tumor down vs Normal	-2.91163
213110_s_at	1287	COL4A5	collagen, type IV, alpha 5	NM_000495 /// NM_033380 /// NM_033381 /// XM_005262070 /// XM_005262072 /// XM_00672461	3.68979e-08	3.68979e-08	0.368514	-2.7136	Tumor down vs Normal	-3.70457
203562_at	9638	FEZ1	fasciculation and elongation protein zeta 1	NM_005103 /// NM_022549 /// XM_005271734 /// XM_005271735 /// XM_011543071	3.80813e-08	3.80813e-08	0.439936	-2.27306	Tumor down vs Normal	-2.93738
206261_at	8187	ZNF239	zinc finger protein 239	NM_001099282 /// NM_001099283 /// NM_001099284 /// NM_005674 /// XM_005271828 /// XM_00	3.8135e-08	3.8135e-08	2.11223	2.11223	Tumor up vs Normal	1.67239
235850_at	26355	FAM162A	family with sequence similarity 162, member A	NM_014367	3.8289e-08	3.8289e-08	0.495992	-2.01616	Tumor down vs Normal	-2.50976
209408_at	11004	KIF2C	kinesin family member 2C	NM_001297655 /// NM_001297656 /// NM_001297657 /// NM_006845 /// XM_011540540 /// XM_01	3.84937e-08	3.84937e-08	2.12065	2.12065	Tumor up vs Normal	1.67681
228003_at	27314	RAB30	RAB30, member RAS oncogene family	NM_001286059 /// NM_001286060 /// NM_001286061 /// NM_014488	3.8915e-08	3.8915e-08	0.495106	-2.01977	Tumor down vs Normal	-2.51604
219000_s_at	79075	DSCC1	DNA replication and sister chromatid cohesion 1	NM_024094 /// XM_005251065	3.91309e-08	3.91309e-08	2.50631	2.50631	Tumor up vs Normal	1.8806
207317_s_at	845	CASQ2	calsequestrin 2 (cardiac muscle)	NM_001232	3.96629e-08	3.96629e-08	0.345712	-2.89258	Tumor down vs Normal	-4.03242
212286_at	23253	ANKRD12	ankyrin repeat domain 12	NM_001083625 /// NM_001204056 /// NM_015208 /// XM_005258092 /// XM_005258093 /// XM_00	3.98606e-08	3.98606e-08	0.454479	-2.20032	Tumor down vs Normal	-2.816
204849_at	10732	TCFL5	transcription factor-like 5 (basic helix-loop-helix)	NM_001301726 /// NM_006602 /// XM_005260184 /// XM_005260185 /// XM_011528497 /// XM_01	4.06082e-08	4.06082e-08	2.2978	2.2978	Tumor up vs Normal	1.77088
204532_x_at	54575 /// 54576 /// 54578 /// 54600 /// 54657 /// 54658	UGT1A1 /// UGT1A10 /// UGT1A4 /// UGT1A6 /// UGT1A8 /// UGT1A9	UDP glucuronosyltransferase 1 family, polypeptide A1 /// UDP glucuronosyltransferase 1	NM_000463 /// NM_001072 /// NM_007120 /// NM_019075 /// NM_019076 /// NM_021027 /// NM_	4.06986e-08	4.06986e-08	0.318306	-3.14163	Tumor down vs Normal	-4.49598
205480_s_at	7360	UGP2	UDP-glucose pyrophosphorylase 2	NM_001001521 /// NM_006759 /// XM_005264537 /// XM_005264538 /// XM_006712088 /// XM_01	4.15717e-08	4.15717e-08	0.473835	-2.11044	Tumor down vs Normal	-2.66705
244413_at	160365	CLECL1	C-type lectin-like 1	NM_001253750 /// NM_001267701 /// NM_172004 /// XM_011520574	4.17343e-08	4.17343e-08	0.442904	-2.25783	Tumor down vs Normal	-2.91445
232707_at	91464	ISX	intestine-specific homeobox	NM_001008494 /// NM_001303508	4.22631e-08	4.22631e-08	0.22527	-4.43912	Tumor down vs Normal	-7.0844
204781_s_at	355	FAS	Fas cell surface death receptor	NM_000043 /// NM_152871 /// NM_152872 /// NM_152873 /// NM_152874 /// NM_152875 /// NM_	4.28636e-08	4.28636e-08	0.386261	-2.58893	Tumor down vs Normal	-3.48947
226682_at	6095	RORA	RAR-related orphan receptor A	NM_002943 /// NM_134260 /// NM_134261 /// NM_134262 /// XM_005254584 /// XM_011521873 /	4.58222e-08	4.58222e-08	0.361803	-2.76394	Tumor down vs Normal	-3.80607
209470_s_at	2823	GPM6A	glycoprotein M6A	NM_001261447 /// NM_001261448 /// NM_005277 /// NM_201591 /// NM_201592 /// NR_048571 /	4.64383e-08	4.64383e-08	0.166598	-6.00247	Tumor down vs Normal	-10.5538
211813_x_at	1634	DCN	decorin	NM_001920 /// NM_133503 /// NM_133504 /// NM_133505 /// NM_133506 /// NM_133507 /// XM_	4.97386e-08	4.97386e-08	0.33358	-2.99778	Tumor down vs Normal	-4.24007
220267_at	192666	KRT24	keratin 24, type I	NM_019016 /// XM_006721739 /// XM_011524460	4.97586e-08	4.97586e-08	0.47171	-2.11995	Tumor down vs Normal	-2.6877
218087_s_at	10580	SORBS1	sorbin and SH3 domain containing 1	NM_001034954 /// NM_001034955 /// NM_001034956 /// NM_001034957 /// NM_001290294 /// NM	5.00304e-08	5.00304e-08	0.237425	-4.21186	Tumor down vs Normal	-6.63334
202388_at	5997	RGS2	regulator of G-protein signaling 2	NM_002923	5.03542e-08	5.03542e-08	0.315569	-3.16888	Tumor down vs Normal	-4.5622
238143_at	646627	LYPD8	LY6/PLAUR domain containing 8	NM_001085474 /// NM_001291283 /// XM_011544250 /// XM_011544251 /// XM_011544252	5.11256e-08	5.11256e-08	0.138283	-7.23153	Tumor down vs Normal	-13.5174
220658_s_at	56938	ARNTL2	aryl hydrocarbon receptor nuclear translocator-like 2	NM_001248002 /// NM_001248003 /// NM_001248004 /// NM_001248005 /// NM_020183 /// XM_00	5.14169e-08	5.14169e-08	2.41504	2.41504	Tumor up vs Normal	1.82736
204825_at	9833	MELK	maternal embryonic leucine zipper kinase	NM_001256685 /// NM_001256687 /// NM_001256688 /// NM_001256689 /// NM_001256690 /// NM	5.16277e-08	5.16277e-08	2.09331	2.09331	Tumor up vs Normal	1.65712
225799_at	112597 /// 541471	LINC00152 /// MIR4435-2HG	long intergenic non-protein coding RNA 152 /// MIR4435-2 host gene	NM_052871 /// NR_015395 /// NR_024204 /// NR_024205 /// NR_024206 /// NR_024373	5.20176e-08	5.20176e-08	2.14864	2.14864	Tumor up vs Normal	1.68681
213425_at	7474	WNT5A	wingless-type MMTV integration site family, member 5A	NM_001256105 /// NM_003392 /// XM_006713324 /// XM_011534081 /// XM_011534082 /// XM_01	5.29192e-08	5.29192e-08	2.61	2.61	Tumor up vs Normal	1.92627
212192_at	115207	KCTD12	potassium channel tetramerization domain containing 12	NM_138444	5.45305e-08	5.45305e-08	0.407725	-2.45263	Tumor down vs Normal	-3.25959
214727_at	675	BRCA2	breast cancer 2, early onset	NM_000059 /// XM_011535203 /// XM_011535204 /// XM_011535205	5.48747e-08	5.48747e-08	2.04096	2.04096	Tumor up vs Normal	1.62771
205414_s_at	9912	ARHGAP44	Rho GTPase activating protein 44	NM_014859 /// XM_005256888 /// XM_005256889 /// XM_005256890 /// XM_005256891 /// XM_00	5.49152e-08	5.49152e-08	0.444742	-2.2485	Tumor down vs Normal	-2.90731
212295_s_at	6541	SLC7A1	solute carrier family 7 (cationic amino acid transporter, y+ system), member 1	NM_003045 /// XM_005266507	5.57451e-08	5.57451e-08	2.11297	2.11297	Tumor up vs Normal	1.66644
37966_at	29780	PARVB	parvin, beta	NM_001003828 /// NM_001243385 /// NM_001243386 /// NM_013327 /// XM_005261596	5.60964e-08	5.60964e-08	2.06688	2.06688	Tumor up vs Normal	1.64144
231849_at	144501	KRT80	keratin 80, type II	NM_001081492 /// NM_182507 /// XM_005268676	5.6194e-08	5.6194e-08	2.54277	2.54277	Tumor up vs Normal	1.89078
224523_s_at	84319	CMSS1	cms1 ribosomal small subunit homolog (yeast)	NM_001167924 /// NM_032359	5.65275e-08	5.65275e-08	2.13689	2.13689	Tumor up vs Normal	1.67906
204796_at	2009	EML1	echinoderm microtubule associated protein like 1	NM_001008707 /// NM_004434 /// XM_005267397 /// XM_005267398 /// XM_005267399 /// XM_00	5.88066e-08	5.88066e-08	0.328704	-3.04225	Tumor down vs Normal	-4.33397
240770_at	134285	TMEM171	transmembrane protein 171	NM_001161342 /// NM_173490 /// XM_011543156 /// XM_011543157	5.9496e-08	5.9496e-08	0.428509	-2.33367	Tumor down vs Normal	-3.05607
227919_at	652995	UCA1	urothelial cancer associated 1 (non-protein coding)	NR_015379	6.06432e-08	6.06432e-08	3.44894	3.44894	Tumor up vs Normal	2.32506
209656_s_at	83604	TMEM47	transmembrane protein 47	NM_031442	6.08712e-08	6.08712e-08	0.340989	-2.93265	Tumor down vs Normal	-4.13147
235670_at	8676	STX11	syntaxin 11	NM_003764 /// XM_011536213 /// XM_011536214 /// XM_011536215 /// XM_011536216 /// XM_01	6.09094e-08	6.09094e-08	0.493324	-2.02706	Tumor down vs Normal	-2.53876
202508_s_at	6616	SNAP25	synaptosome associated protein 25kDa	NM_003081 /// NM_130811 /// XM_005260808 /// XM_005260810	6.15154e-08	6.15154e-08	0.497421	-2.01037	Tumor down vs Normal	-2.51147
206461_x_at	4496	MT1H	metallothionein 1H	NM_005951	6.38143e-08	6.38143e-08	0.322436	-3.10139	Tumor down vs Normal	-4.45103
200732_s_at	7803	PTP4A1	protein tyrosine phosphatase type IVA, member 1	NM_003463 /// XM_011536111 /// XM_011536112	6.40074e-08	6.40074e-08	0.466552	-2.14338	Tumor down vs Normal	-2.73401
213007_at	55215	FANCI	Fanconi anemia complementation group I	NM_001113378 /// NM_018193 /// XM_011521756 /// XM_011521757 /// XM_011521758 /// XM_01	6.53853e-08	6.53853e-08	2.13077	2.13077	Tumor up vs Normal	1.67324
240422_at	2330	FMO5	flavin containing monooxygenase 5	NM_001144829 /// NM_001144830 /// NM_001461 /// XM_005272946 /// XM_005272947 /// XM_00	6.54606e-08	6.54606e-08	0.307426	-3.25282	Tumor down vs Normal	-4.74189
225328_at	114907	FBXO32	F-box protein 32	NM_001242463 /// NM_058229 /// NM_148177	6.57735e-08	6.57735e-08	0.274573	-3.64202	Tumor down vs Normal	-5.50498
37892_at	1301	COL11A1	collagen, type XI, alpha 1	NM_001190709 /// NM_001854 /// NM_080629 /// NM_080630 /// XM_011540719 /// XM_01154072	6.62467e-08	6.62467e-08	6.15907	6.15907	Tumor up vs Normal	3.44427
215913_s_at	51454	GULP1	GULP, engulfment adaptor PTB domain containing 1	NM_001252668 /// NM_001252669 /// NM_016315 /// NR_045562 /// NR_045563 /// XM_00671258	6.64544e-08	6.64544e-08	0.447576	-2.23426	Tumor down vs Normal	-2.88916
225283_at	91947	ARRDC4	arrestin domain containing 4	NM_183376	6.72227e-08	6.72227e-08	0.414106	-2.41484	Tumor down vs Normal	-3.2017
229097_at	81624	DIAPH3	diaphanous-related formin 3	NM_001042517 /// NM_001258366 /// NM_001258367 /// NM_001258368 /// NM_001258369 /// NM	6.85273e-08	6.85273e-08	2.1302	2.1302	Tumor up vs Normal	1.67211
231311_at	6712	SPTBN2	spectrin, beta, non-erythrocytic 2	NM_006946 /// XM_005274192 /// XM_005274193 /// XM_006718669 /// XM_006718671 /// XM_01	6.89468e-08	6.89468e-08	2.11848	2.11848	Tumor up vs Normal	1.66575
204822_at	7272	TTK	TTK protein kinase	NM_001166691 /// NM_003318 /// XM_011536099 /// XM_011536100	6.92922e-08	6.92922e-08	2.9814	2.9814	Tumor up vs Normal	2.1011
214261_s_at	130	ADH6	alcohol dehydrogenase 6 (class V)	NM_000672 /// NM_001102470 /// NR_132990 /// XM_005262731 /// XR_244619	7.04327e-08	7.04327e-08	0.469038	-2.13202	Tumor down vs Normal	-2.71763
233371_at	150000	ABCC13	ATP binding cassette subfamily C member 13, pseudogene	NM_138726 /// NM_172024 /// NM_172025 /// NM_172026 /// NR_003087 /// NR_003088	7.06009e-08	7.06009e-08	0.319427	-3.1306	Tumor down vs Normal	-4.51361
204236_at	2313	FLI1	Fli-1 proto-oncogene, ETS transcription factor	NM_001167681 /// NM_001271010 /// NM_001271012 /// NM_002017 /// XM_011542701 /// XM_01	7.06221e-08	7.06221e-08	0.432938	-2.3098	Tumor down vs Normal	-3.0209
201044_x_at	1843	DUSP1	dual specificity phosphatase 1	NM_004417	7.47478e-08	7.47478e-08	0.355822	-2.81039	Tumor down vs Normal	-3.91739
224990_at	201895	SMIM14	small integral membrane protein 14	NM_174921 /// XM_011513640	7.60413e-08	7.60413e-08	0.385784	-2.59212	Tumor down vs Normal	-3.52128
236280_at	27334	P2RY10	purinergic receptor P2Y, G-protein coupled, 10	NM_014499 /// NM_198333 /// XM_005262124 /// XM_005262125	7.78342e-08	7.78342e-08	0.366988	-2.72488	Tumor down vs Normal	-3.76281
205289_at	650	BMP2	bone morphogenetic protein 2	NM_001200 /// XM_011529323	7.93753e-08	7.93753e-08	0.356431	-2.80559	Tumor down vs Normal	-3.91196
213407_at	23035	PHLPP2	PH domain and leucine rich repeat protein phosphatase 2	NM_001289003 /// NM_015020	8.00096e-08	8.00096e-08	0.467088	-2.14092	Tumor down vs Normal	-2.73634
204962_s_at	1058	CENPA	centromere protein A	NM_001042426 /// NM_001809	8.04498e-08	8.04498e-08	2.31495	2.31495	Tumor up vs Normal	1.76606
207601_at	27284	SULT1B1	sulfotransferase family 1B member 1	NM_014465 /// XM_005265676 /// XM_005265677 /// XM_005265678 /// XM_011531873	8.07339e-08	8.07339e-08	0.361234	-2.76829	Tumor down vs Normal	-3.84426
208399_s_at	1908	EDN3	endothelin 3	NM_000114 /// NM_001302455 /// NM_001302456 /// NM_207032 /// NM_207033 /// NM_207034 /	8.3646e-08	8.3646e-08	0.256849	-3.89334	Tumor down vs Normal	-6.03921
236001_at	100289255	LINC00675	long intergenic non-protein coding RNA 675	NR_036581	8.439e-08	8.439e-08	0.439024	-2.27778	Tumor down vs Normal	-2.97183
231899_at	85463	ZC3H12C	zinc finger CCCH-type containing 12C	NM_033390 /// XM_005271715 /// XM_011543055 /// XM_011543056	8.56528e-08	8.56528e-08	0.241396	-4.14258	Tumor down vs Normal	-6.55903
227084_at	1837	DTNA	dystrobrevin, alpha	NM_001128175 /// NM_001198938 /// NM_001198939 /// NM_001198940 /// NM_001198941 /// NM	8.57024e-08	8.57024e-08	0.474636	-2.10688	Tumor down vs Normal	-2.68088
219093_at	55022	PID1	phosphotyrosine interaction domain containing 1	NM_001100818 /// NM_017933 /// XM_011511384	8.69377e-08	8.69377e-08	0.363329	-2.75233	Tumor down vs Normal	-3.81902
232105_at	101669762	BLACAT1	bladder cancer associated transcript 1 (non-protein coding)	NR_103783	8.71568e-08	8.71568e-08	2.60619	2.60619	Tumor up vs Normal	1.91163
210319_x_at	4488	MSX2	msh homeobox 2	NM_002449	9.21469e-08	9.21469e-08	2.69726	2.69726	Tumor up vs Normal	1.95503
225442_at	4921	DDR2	discoidin domain receptor tyrosine kinase 2	NM_001014796 /// NM_006182 /// XM_006711344 /// XM_011509586 /// XM_011509587 /// XM_01	9.34118e-08	9.34118e-08	0.32865	-3.04275	Tumor down vs Normal	-4.36622
212813_at	83700	JAM3	junctional adhesion molecule 3	NM_001205329 /// NM_032801	9.46877e-08	9.46877e-08	0.462277	-2.1632	Tumor down vs Normal	-2.77917
217147_s_at	50852	TRAT1	T cell receptor associated transmembrane adaptor 1	NM_016388	9.54768e-08	9.54768e-08	0.494567	-2.02197	Tumor down vs Normal	-2.5416
222752_s_at	55248	TMEM206	transmembrane protein 206	NM_001198862 /// NM_018252 /// XM_005273177 /// XM_011509717 /// XM_011509718 /// XM_01	9.60841e-08	9.60841e-08	2.1299	2.1299	Tumor up vs Normal	1.66594
227249_at	54820	NDE1	nudE neurodevelopment protein 1	NM_001143979 /// NM_017668 /// XM_005255396 /// XM_006720897 /// XM_006720898 /// XM_00	9.70857e-08	9.70857e-08	2.0454	2.0454	Tumor up vs Normal	1.62086
206641_at	608	TNFRSF17	tumor necrosis factor receptor superfamily, member 17	NM_001192	9.85041e-08	9.85041e-08	0.139865	-7.14977	Tumor down vs Normal	-13.558
242317_at	25994	HIGD1A	HIG1 hypoxia inducible domain family, member 1A	NM_001099668 /// NM_001099669 /// NM_014056	9.88523e-08	9.88523e-08	0.362968	-2.75507	Tumor down vs Normal	-3.83116
212636_at	9444	QKI	QKI, KH domain containing, RNA binding	NM_001301085 /// NM_006775 /// NM_206853 /// NM_206854 /// NM_206855 /// XM_011536258 /	9.92122e-08	9.92122e-08	0.429615	-2.32766	Tumor down vs Normal	-3.0642
210839_s_at	5168	ENPP2	ectonucleotide pyrophosphatase/phosphodiesterase 2	NM_001040092 /// NM_001130863 /// NM_006209 /// NR_045555 /// XM_006716584 /// XM_00671	1.02284e-07	1.02284e-07	0.405987	-2.46313	Tumor down vs Normal	-3.30409
205011_at	4013	VWA5A	von Willebrand factor A domain containing 5A	NM_001130142 /// NM_014622 /// NM_198315 /// XM_011542828	1.02297e-07	1.02297e-07	0.481341	-2.07753	Tumor down vs Normal	-2.63644
218252_at	26586	CKAP2	cytoskeleton associated protein 2	NM_001098525 /// NM_001286686 /// NM_001286687 /// NM_018204 /// XM_005266344 /// XM_01	1.03451e-07	1.03451e-07	2.5562	2.5562	Tumor up vs Normal	1.88242
225622_at	55824	PAG1	phosphoprotein membrane anchor with glycosphingolipid microdomains 1	NM_018440 /// XM_011517561 /// XM_011517562 /// XM_011517563 /// XM_011517564 /// XM_01	1.04824e-07	1.04824e-07	0.427444	-2.33949	Tumor down vs Normal	-3.08692
225439_at	84955	NUDCD1	NudC domain containing 1	NM_001128211 /// NM_032869 /// XM_006716673	1.06931e-07	1.06931e-07	2.08729	2.08729	Tumor up vs Normal	1.64151
220595_at	29951	PDZRN4	PDZ domain containing ring finger 4	NM_001164595 /// NM_013377 /// XR_944528	1.07079e-07	1.07079e-07	0.2554	-3.91543	Tumor down vs Normal	-6.11398
205554_s_at	1776	DNASE1L3	deoxyribonuclease I-like 3	NM_001256560 /// NM_004944	1.07471e-07	1.07471e-07	0.212444	-4.70711	Tumor down vs Normal	-7.80633
227761_at	4644	MYO5A	myosin VA	NM_000259 /// NM_001142495 /// XM_005254397 /// XM_005254398 /// XM_011521606 /// XM_01	1.07491e-07	1.07491e-07	0.481034	-2.07885	Tumor down vs Normal	-2.64005
222740_at	29028	ATAD2	ATPase family, AAA domain containing 2	NM_014109 /// XM_011516994 /// XM_011516995 /// XM_011516996 /// XR_928326	1.08488e-07	1.08488e-07	2.39086	2.39086	Tumor up vs Normal	1.79839
223340_at	51062	ATL1	atlastin GTPase 1	NM_001127713 /// NM_015915 /// NM_181598	1.15881e-07	1.15881e-07	0.488584	-2.04673	Tumor down vs Normal	-2.5881
205883_at	7704	ZBTB16	zinc finger and BTB domain containing 16	NM_001018011 /// NM_006006 /// XM_005271658 /// XM_011542971	1.16154e-07	1.16154e-07	0.360785	-2.77173	Tumor down vs Normal	-3.87109
219450_at	55286	C4orf19	chromosome 4 open reading frame 19	NM_001104629 /// NM_018302 /// XM_011513712 /// XM_011513713 /// XM_011513714	1.16635e-07	1.16635e-07	0.406232	-2.46165	Tumor down vs Normal	-3.3071
212414_s_at	23157 /// 84656	GLYR1 /// SEPT6	glyoxylate reductase 1 homolog (Arabidopsis) /// septin 6	NM_001308096 /// NM_015129 /// NM_032569 /// NM_145799 /// NM_145800 /// NM_145802 ///	1.21546e-07	1.21546e-07	0.421116	-2.37464	Tumor down vs Normal	-3.15446
205572_at	285	ANGPT2	angiopoietin 2	NM_001118887 /// NM_001118888 /// NM_001147	1.22009e-07	1.22009e-07	2.13186	2.13186	Tumor up vs Normal	1.66262
232203_at	85407	NKD1	naked cuticle homolog 1 (Drosophila)	NM_033119 /// XM_011523399 /// XM_011523400 /// XM_011523401	1.22438e-07	1.22438e-07	2.29149	2.29149	Tumor up vs Normal	1.74516
225402_at	112858	TP53RK	TP53 regulating kinase	NM_033550	1.23144e-07	1.23144e-07	2.30589	2.30589	Tumor up vs Normal	1.7524
224836_at	58476	TP53INP2	tumor protein p53 inducible nuclear protein 2	NM_021202 /// XM_005260476 /// XM_006723841 /// XM_011528952 /// XM_011528953	1.23978e-07	1.23978e-07	0.441068	-2.26722	Tumor down vs Normal	-2.96704
219342_at	64921	CASD1	CAS1 domain containing 1	NM_022900 /// XM_006716092 /// XM_006716093 /// XM_011516495 /// XM_011516496	1.2602e-07	1.2602e-07	0.43046	-2.3231	Tumor down vs Normal	-3.0652
204475_at	4312	MMP1	matrix metallopeptidase 1	NM_001145938 /// NM_002421	1.27631e-07	1.27631e-07	10.1328	10.1328	Tumor up vs Normal	4.72914
219544_at	79866	BORA	bora, aurora kinase A activator	NM_001286746 /// NM_001286747 /// NM_024808 /// XM_006719868	1.30851e-07	1.30851e-07	2.18957	2.18957	Tumor up vs Normal	1.69135
224320_s_at	84515	MCM8	minichromosome maintenance 8 homologous recombination repair factor	NM_001281520 /// NM_001281521 /// NM_001281522 /// NM_032485 /// NM_182802 /// XM_01152	1.34236e-07	1.34236e-07	2.19972	2.19972	Tumor up vs Normal	1.6961
206797_at	10	NAT2	N-acetyltransferase 2 (arylamine N-acetyltransferase)	NM_000015 /// XM_011544358	1.34652e-07	1.34652e-07	0.313146	-3.1934	Tumor down vs Normal	-4.68364
222156_x_at	9236 /// 100533483	CCPG1 /// DYX1C1-CCPG1	cell cycle progression 1 /// DYX1C1-CCPG1 readthrough (NMD candidate)	NM_001204450 /// NM_001204451 /// NM_004748 /// NM_020739 /// NR_037923	1.37413e-07	1.37413e-07	0.447888	-2.2327	Tumor down vs Normal	-2.91071
233514_x_at	56159	TEX11	testis expressed 11	NM_001003811 /// NM_031276 /// XM_011530994 /// XM_011530995 /// XM_011530996	1.40074e-07	1.40074e-07	0.457427	-2.18614	Tumor down vs Normal	-2.83087
211456_x_at	645745	MT1HL1	metallothionein 1H-like 1	NM_001039954 /// NM_001276687	1.41051e-07	1.41051e-07	0.388226	-2.57582	Tumor down vs Normal	-3.52159
227646_at	1879	EBF1	early B-cell factor 1	NM_001290360 /// NM_024007 /// NM_182708 /// XM_005265834 /// XM_011534452 /// XM_01153	1.4182e-07	1.4182e-07	0.375263	-2.6648	Tumor down vs Normal	-3.68466
205194_at	5723	PSPH	phosphoserine phosphatase	NM_004577 /// XM_005271773 /// XM_005271774 /// XM_005271775 /// XM_005271776 /// XM_00	1.42343e-07	1.42343e-07	2.28365	2.28365	Tumor up vs Normal	1.73796
204469_at	5803	PTPRZ1	protein tyrosine phosphatase, receptor-type, Z polypeptide 1	NM_001206838 /// NM_001206839 /// NM_002851 /// XM_005250519 /// XR_927505	1.42435e-07	1.42435e-07	0.439142	-2.27717	Tumor down vs Normal	-2.98937
214470_at	3820	KLRB1	killer cell lectin-like receptor subfamily B, member 1	NM_002258	1.42466e-07	1.42466e-07	0.252505	-3.96031	Tumor down vs Normal	-6.24297
207746_at	10721	POLQ	polymerase (DNA directed), theta	NM_199420 /// XM_011512343 /// XM_011512344 /// XM_011512345 /// XM_011512346 /// XM_01	1.43419e-07	1.43419e-07	2.14247	2.14247	Tumor up vs Normal	1.66515
225782_at	253827	MSRB3	methionine sulfoxide reductase B3	NM_001031679 /// NM_001193460 /// NM_001193461 /// NM_198080	1.43897e-07	1.43897e-07	0.280579	-3.56406	Tumor down vs Normal	-5.42686
203967_at	990	CDC6	cell division cycle 6	NM_001254 /// XM_011525541 /// XM_011525542	1.43919e-07	1.43919e-07	2.73589	2.73589	Tumor up vs Normal	1.96105
205419_at	1880	GPR183	G protein-coupled receptor 183	NM_004951	1.45079e-07	1.45079e-07	0.298066	-3.35496	Tumor down vs Normal	-5.00805
226430_at	768211	RELL1	RELT-like 1	NM_001085399 /// NM_001085400 /// XR_427509 /// XR_925167 /// XR_925168 /// XR_925169 /	1.48328e-07	1.48328e-07	0.488819	-2.04575	Tumor down vs Normal	-2.59319
228256_s_at	64097	EPB41L4A	erythrocyte membrane protein band 4.1 like 4A	NM_022140 /// XM_011543530 /// XM_011543531 /// XM_011543532 /// XM_011543533	1.48413e-07	1.48413e-07	0.386373	-2.58817	Tumor down vs Normal	-3.54664
205659_at	9734	HDAC9	histone deacetylase 9	NM_001204144 /// NM_001204145 /// NM_001204146 /// NM_001204147 /// NM_001204148 /// NM	1.49258e-07	1.49258e-07	0.482647	-2.07191	Tumor down vs Normal	-2.63761
244050_at	401494	HACD4	3-hydroxyacyl-CoA dehydratase 4	NM_001010915 /// XM_005251459 /// XM_011517873 /// XM_011517874 /// XM_011517875 /// XM	1.501e-07	1.501e-07	0.397401	-2.51635	Tumor down vs Normal	-3.41675
222294_s_at	5873	RAB27A	RAB27A, member RAS oncogene family	NM_004580 /// NM_183234 /// NM_183235 /// NM_183236 /// XM_005254576 /// XM_011521852 /	1.59197e-07	1.59197e-07	0.363488	-2.75112	Tumor down vs Normal	-3.85105
228480_at	9218	VAPA	VAMP associated protein A	NM_003574 /// NM_194434 /// XM_011525769	1.64334e-07	1.64334e-07	0.470729	-2.12436	Tumor down vs Normal	-2.72985
226064_s_at	84649	DGAT2	diacylglycerol O-acyltransferase 2	NM_001253891 /// NM_032564 /// XM_011545304	1.6542e-07	1.6542e-07	2.06428	2.06428	Tumor up vs Normal	1.62172
209773_s_at	6241	RRM2	ribonucleotide reductase M2	NM_001034 /// NM_001165931	1.6547e-07	1.6547e-07	2.49851	2.49851	Tumor up vs Normal	1.84197
211339_s_at	3702	ITK	IL2-inducible T-cell kinase	NM_005546	1.6564e-07	1.6564e-07	0.395097	-2.53102	Tumor down vs Normal	-3.44803
218982_s_at	51373	MRPS17	mitochondrial ribosomal protein S17	NM_015969	1.6635e-07	1.6635e-07	2.08835	2.08835	Tumor up vs Normal	1.6342
214433_s_at	8991	SELENBP1	selenium binding protein 1	NM_001258288 /// NM_001258289 /// NM_003944 /// XM_011510110 /// XM_011510111 /// XR_92	1.71456e-07	1.71456e-07	0.347334	-2.87908	Tumor down vs Normal	-4.09636
222037_at	4173	MCM4	minichromosome maintenance complex component 4	NM_005914 /// NM_182746 /// XM_005251234	1.73492e-07	1.73492e-07	2.05387	2.05387	Tumor up vs Normal	1.61542
220376_at	64922	LRRC19	leucine rich repeat containing 19	NM_022901	1.73859e-07	1.73859e-07	0.18277	-5.47136	Tumor down vs Normal	-9.64672
221667_s_at	26353	HSPB8	heat shock 22kDa protein 8	NM_014365	1.74467e-07	1.74467e-07	0.262995	-3.80235	Tumor down vs Normal	-5.93788
222906_at	28982	FLVCR1	feline leukemia virus subgroup C cellular receptor 1	NM_014053 /// XM_011509446 /// XM_011509447 /// XM_011509448 /// XR_247024 /// XR_42677	1.7858e-07	1.7858e-07	2.3248	2.3248	Tumor up vs Normal	1.75381
228528_at	100128537	C1orf132	chromosome 1 open reading frame 132	XR_920672 /// XR_920673 /// XR_920674 /// XR_920675 /// XR_920676 /// XR_920677 /// XR_	1.80445e-07	1.80445e-07	0.472762	-2.11523	Tumor down vs Normal	-2.71709
204130_at	3291	HSD11B2	hydroxysteroid (11-beta) dehydrogenase 2	NM_000196	1.89739e-07	1.89739e-07	0.371038	-2.69514	Tumor down vs Normal	-3.75688
208581_x_at	4501	MT1X	metallothionein 1X	NM_005952	1.90641e-07	1.90641e-07	0.347377	-2.87872	Tumor down vs Normal	-4.10266
229899_s_at	441951	ZFAS1	ZNFX1 antisense RNA 1	NR_003604 /// NR_003605 /// NR_003606 /// NR_036658 /// NR_036659	1.9079e-07	1.9079e-07	2.30199	2.30199	Tumor up vs Normal	1.74087
202404_s_at	1278	COL1A2	collagen, type I, alpha 2	NM_000089	1.9099e-07	1.9099e-07	3.58042	3.58042	Tumor up vs Normal	2.33511
219316_s_at	55640	FLVCR2	feline leukemia virus subgroup C cellular receptor family, member 2	NM_001195283 /// NM_017791	1.96266e-07	1.96266e-07	0.450948	-2.21755	Tumor down vs Normal	-2.89682
207457_s_at	58530	LY6G6D	lymphocyte antigen 6 complex, locus G6D	NM_021246	1.96267e-07	1.96267e-07	4.9511	4.9511	Tumor up vs Normal	2.89477
212185_x_at	4502	MT2A	metallothionein 2A	NM_005953	1.97086e-07	1.97086e-07	0.413959	-2.4157	Tumor down vs Normal	-3.24778
204688_at	8910	SGCE	sarcoglycan epsilon	NM_001099400 /// NM_001099401 /// NM_001301139 /// NM_003919 /// XM_005250675 /// XM_00	1.98982e-07	1.98982e-07	0.379789	-2.63304	Tumor down vs Normal	-3.64434
206377_at	2295	FOXF2	forkhead box F2	NM_001452	1.99035e-07	1.99035e-07	0.424763	-2.35425	Tumor down vs Normal	-3.13833
218031_s_at	1112	FOXN3	forkhead box N3	NM_001085471 /// NM_005197	1.99323e-07	1.99323e-07	0.467329	-2.13982	Tumor down vs Normal	-2.76251
209995_s_at	8115	TCL1A	T-cell leukemia/lymphoma 1A	NM_001098725 /// NM_021966 /// NR_049726	2.12519e-07	2.12519e-07	0.34811	-2.87265	Tumor down vs Normal	-4.09834
218694_at	51309	ARMCX1	armadillo repeat containing, X-linked 1	NM_016608	2.13831e-07	2.13831e-07	0.387341	-2.58171	Tumor down vs Normal	-3.55348
220068_at	29802	VPREB3	pre-B lymphocyte 3	NM_013378	2.18823e-07	2.18823e-07	0.443847	-2.25303	Tumor down vs Normal	-2.96292
202149_at	4739	NEDD9	neural precursor cell expressed, developmentally down-regulated 9	NM_001142393 /// NM_001271033 /// NM_006403 /// NM_182966 /// NR_073131	2.21083e-07	2.21083e-07	0.459444	-2.17654	Tumor down vs Normal	-2.82954
212814_at	23382	AHCYL2	adenosylhomocysteinase-like 2	NM_001130720 /// NM_001130722 /// NM_001130723 /// NM_015328 /// XM_005250237 /// XM_01	2.21672e-07	2.21672e-07	0.368029	-2.71718	Tumor down vs Normal	-3.80705
202861_at	5187	PER1	period circadian clock 1	NM_002616 /// XM_005256689 /// XM_005256690	2.23341e-07	2.23341e-07	0.46184	-2.16525	Tumor down vs Normal	-2.81027
1563182_at	130399	ACVR1C	activin A receptor type IC	NM_001111031 /// NM_001111032 /// NM_001111033 /// NM_145259	2.24689e-07	2.24689e-07	0.410138	-2.4382	Tumor down vs Normal	-3.29418
201348_at	2878	GPX3	glutathione peroxidase 3	NM_002084	2.29002e-07	2.29002e-07	0.283136	-3.53187	Tumor down vs Normal	-5.40975
205074_at	6584	SLC22A5	solute carrier family 22 (organic cation/carnitine transporter), member 5	NM_001308122 /// NM_003060 /// XM_005272055 /// XM_011543590 /// XR_427718 /// XR_94829	2.43698e-07	2.43698e-07	0.490925	-2.03697	Tumor down vs Normal	-2.59234
227231_at	57482	KIAA1211	KIAA1211	NM_020722 /// XM_005265752 /// XM_005265755 /// XM_005265756 /// XM_006714045 /// XM_01	2.44009e-07	2.44009e-07	0.359444	-2.78207	Tumor down vs Normal	-3.93516
204818_at	3294	HSD17B2	hydroxysteroid (17-beta) dehydrogenase 2	NM_002153 /// XR_243405	2.4503e-07	2.4503e-07	0.200413	-4.9897	Tumor down vs Normal	-8.60388
212097_at	857	CAV1	caveolin 1	NM_001172895 /// NM_001172896 /// NM_001172897 /// NM_001753	2.51422e-07	2.51422e-07	0.434627	-2.30083	Tumor down vs Normal	-3.05277
203060_s_at	9060	PAPSS2	3'-phosphoadenosine 5'-phosphosulfate synthase 2	NM_001015880 /// NM_004670	2.51799e-07	2.51799e-07	0.380404	-2.62878	Tumor down vs Normal	-3.64934
207828_s_at	1063	CENPF	centromere protein F	NM_016343 /// XM_011509082 /// XM_011509083	2.55871e-07	2.55871e-07	2.34148	2.34148	Tumor up vs Normal	1.75387
227059_at	10082	GPC6	glypican 6	NM_005708 /// XM_011521044	2.6558e-07	2.6558e-07	0.431179	-2.31922	Tumor down vs Normal	-3.08775
220591_s_at	80258	EFHC2	EF-hand domain (C-terminal) containing 2	NM_025184 /// XM_005272671 /// XM_006724562 /// XR_949019	2.66291e-07	2.66291e-07	0.477147	-2.09579	Tumor down vs Normal	-2.69583
205242_at	10563	CXCL13	chemokine (C-X-C motif) ligand 13	NM_006419 /// XM_006714063	2.6684e-07	2.6684e-07	0.173309	-5.77004	Tumor down vs Normal	-10.4763
203213_at	983	CDK1	cyclin-dependent kinase 1	NM_001130829 /// NM_001170406 /// NM_001170407 /// NM_001786 /// NM_033379 /// XM_00527	2.71414e-07	2.71414e-07	2.7234	2.7234	Tumor up vs Normal	1.93609
204273_at	1910	EDNRB	endothelin receptor type B	NM_000115 /// NM_001122659 /// NM_001201397 /// NM_003991 /// NR_047024 /// XM_00526627	2.72064e-07	2.72064e-07	0.330875	-3.02229	Tumor down vs Normal	-4.40496
219132_at	57161	PELI2	pellino E3 ubiquitin protein ligase family member 2	NM_021255 /// XM_005267890 /// XM_006720211 /// XM_011536990 /// XM_011536991 /// XM_01	2.76569e-07	2.76569e-07	0.453873	-2.20326	Tumor down vs Normal	-2.88407
236313_at	1030	CDKN2B	cyclin-dependent kinase inhibitor 2B (p15, inhibits CDK4)	NM_004936 /// NM_078487	2.77031e-07	2.77031e-07	0.236528	-4.22783	Tumor down vs Normal	-6.91126
202827_s_at	4323	MMP14	matrix metallopeptidase 14 (membrane-inserted)	NM_004995	2.79813e-07	2.79813e-07	2.23892	2.23892	Tumor up vs Normal	1.70082
206407_s_at	6357	CCL13	chemokine (C-C motif) ligand 13	NM_005408	2.82687e-07	2.82687e-07	0.37597	-2.65978	Tumor down vs Normal	-3.71373
210302_s_at	10586	MAB21L2	mab-21-like 2 (C. elegans)	NM_006439	2.8574e-07	2.8574e-07	0.163178	-6.12827	Tumor down vs Normal	-11.3796
225655_at	29128	UHRF1	ubiquitin-like with PHD and ring finger domains 1	NM_001048201 /// NM_001290050 /// NM_001290051 /// NM_001290052 /// NM_013282 /// XM_01	2.88662e-07	2.88662e-07	2.02204	2.02204	Tumor up vs Normal	1.58982
207480_s_at	4212	MEIS2	Meis homeobox 2	NM_001220482 /// NM_002399 /// NM_020149 /// NM_170674 /// NM_170675 /// NM_170676 ///	2.90313e-07	2.90313e-07	0.295889	-3.37964	Tumor down vs Normal	-5.12335
223655_at	283316	CD163L1	CD163 molecule-like 1	NM_001297650 /// NM_174941 /// XM_011520616 /// XM_011520617 /// XM_011520618 /// XM_01	2.91404e-07	2.91404e-07	0.435657	-2.29538	Tumor down vs Normal	-3.04901
230499_at	330	BIRC3	baculoviral IAP repeat containing 3	NM_001165 /// NM_182962 /// XM_011542797	2.91705e-07	2.91705e-07	0.486204	-2.05675	Tumor down vs Normal	-2.63148
226811_at	54855	FAM46C	family with sequence similarity 46, member C	NM_017709	2.95014e-07	2.95014e-07	0.368983	-2.71015	Tumor down vs Normal	-3.81094
235845_at	389058	SP5	Sp5 transcription factor	NM_001003845 /// XM_005246542 /// XM_011511159	2.96793e-07	2.96793e-07	2.32153	2.32153	Tumor up vs Normal	1.74053
204378_at	8537	BCAS1	breast carcinoma amplified sequence 1	NM_001316361 /// NM_003657 /// XM_005260587 /// XM_005260589 /// XM_005260590 /// XM_00	2.98682e-07	2.98682e-07	0.446029	-2.24201	Tumor down vs Normal	-2.9552
222646_s_at	30001	ERO1A	endoplasmic reticulum oxidoreductase alpha	NM_014584 /// XM_011536684	3.0527e-07	3.0527e-07	2.21466	2.21466	Tumor up vs Normal	1.68679
204471_at	2596	GAP43	growth associated protein 43	NM_001130064 /// NM_002045	3.08501e-07	3.08501e-07	0.452676	-2.20909	Tumor down vs Normal	-2.8983
231747_at	10800	CYSLTR1	cysteinyl leukotriene receptor 1	NM_001282186 /// NM_001282187 /// NM_001282188 /// NM_006639	3.10028e-07	3.10028e-07	0.452685	-2.20904	Tumor down vs Normal	-2.8984
205440_s_at	4886	NPY1R	neuropeptide Y receptor Y1	NM_000909 /// XM_005263031 /// XM_011532010	3.10354e-07	3.10354e-07	0.396265	-2.52356	Tumor down vs Normal	-3.46567
232083_at	55614	KIF16B	kinesin family member 16B	NM_001199865 /// NM_001199866 /// NM_024704 /// XM_005260750 /// XM_005260751 /// XM_00	3.14701e-07	3.14701e-07	0.452188	-2.21147	Tumor down vs Normal	-2.90323
1560359_at	3672	ITGA1	integrin alpha 1	NM_181501	3.18485e-07	3.18485e-07	0.431446	-2.31779	Tumor down vs Normal	-3.09271
228325_at	23514	SPIDR	scaffolding protein involved in DNA repair	NM_001080394 /// NM_001282916 /// NM_001282919 /// NR_104581 /// XM_005251189 /// XM_00	3.30235e-07	3.30235e-07	0.429596	-2.32777	Tumor down vs Normal	-3.11214
235004_at	221662	RBM24	RNA binding motif protein 24	NM_001143941 /// NM_001143942 /// NM_153020 /// XM_005248932 /// XM_011514387 /// XM_01	3.31714e-07	3.31714e-07	0.362068	-2.76191	Tumor down vs Normal	-3.91641
227176_at	114134	SLC2A13	solute carrier family 2 (facilitated glucose transporter), member 13	NM_052885 /// XM_011537847 /// XM_011537848 /// XM_011537849 /// XM_011537850	3.3208e-07	3.3208e-07	0.379919	-2.63214	Tumor down vs Normal	-3.67121
221514_at	10813	UTP14A	UTP14A small subunit (SSU) processome component	NM_001166221 /// NM_006649 /// XM_005262363 /// XM_011531264	3.35048e-07	3.35048e-07	2.12641	2.12641	Tumor up vs Normal	1.64042
219778_at	23414	ZFPM2	zinc finger protein, FOG family member 2	NM_012082 /// XM_011516946 /// XM_011516947 /// XM_011516948 /// XM_011516949	3.35478e-07	3.35478e-07	0.466407	-2.14405	Tumor down vs Normal	-2.78719
207181_s_at	840	CASP7	caspase 7	NM_001227 /// NM_001267056 /// NM_001267057 /// NM_001267058 /// NM_033338 /// NM_03333	3.43955e-07	3.43955e-07	0.467777	-2.13777	Tumor down vs Normal	-2.77708
204767_s_at	2237	FEN1	flap structure-specific endonuclease 1	NM_004111	3.4958e-07	3.4958e-07	2.02449	2.02449	Tumor up vs Normal	1.58763
206070_s_at	2042	EPHA3	EPH receptor A3	NM_005233 /// NM_182644 /// XM_005264715 /// XM_005264716	3.61534e-07	3.61534e-07	0.397465	-2.51595	Tumor down vs Normal	-3.4595
206150_at	939	CD27	CD27 molecule	NM_001242 /// XM_011521042	3.67424e-07	3.67424e-07	0.4119	-2.42778	Tumor down vs Normal	-3.29818
211916_s_at	4640	MYO1A	myosin IA	NM_001256041 /// NM_005379 /// XM_011538373	3.68274e-07	3.68274e-07	0.402067	-2.48715	Tumor down vs Normal	-3.40728
204480_s_at	79095	C9orf16	chromosome 9 open reading frame 16	NM_024112 /// XM_011519004	3.69399e-07	3.69399e-07	2.12582	2.12582	Tumor up vs Normal	1.63816
219937_at	29953	TRHDE	thyrotropin-releasing hormone degrading enzyme	NM_013381 /// XM_005268819 /// XM_011538248 /// XR_944529	3.71918e-07	3.71918e-07	0.366057	-2.73182	Tumor down vs Normal	-3.86639
200875_s_at	10528	NOP56	NOP56 ribonucleoprotein	NM_006392 /// NR_027700	3.74371e-07	3.74371e-07	2.00052	2.00052	Tumor up vs Normal	1.57407
205950_s_at	759	CA1	carbonic anhydrase I	NM_001128829 /// NM_001128830 /// NM_001128831 /// NM_001164830 /// NM_001291967 /// NM	3.77187e-07	3.77187e-07	0.0835101	-11.9746	Tumor down vs Normal	-28.2615
209348_s_at	4094	MAF	v-maf avian musculoaponeurotic fibrosarcoma oncogene homolog	NM_001031804 /// NM_005360 /// XM_011523084	3.99354e-07	3.99354e-07	0.440045	-2.27249	Tumor down vs Normal	-3.02092
210139_s_at	5376	PMP22	peripheral myelin protein 22	NM_000304 /// NM_001281455 /// NM_001281456 /// NM_153321 /// NM_153322 /// NR_104017 /	4.01029e-07	4.01029e-07	0.438448	-2.28077	Tumor down vs Normal	-3.03593
238542_at	80328	ULBP2	UL16 binding protein 2	NM_025217	4.02995e-07	4.02995e-07	2.28557	2.28557	Tumor up vs Normal	1.71569
208962_s_at	3992	FADS1	fatty acid desaturase 1	NM_013402 /// XM_011545022	4.05726e-07	4.05726e-07	2.48519	2.48519	Tumor up vs Normal	1.81194
1557257_at	8915	BCL10	B-cell CLL/lymphoma 10	NM_003921 /// XM_005271311 /// XM_011542397 /// XM_011542398 /// XM_011542399	4.06162e-07	4.06162e-07	0.439103	-2.27737	Tumor down vs Normal	-3.03035
213666_at	23157	2021-09-06	septin 6	NM_015129 /// NM_145799 /// NM_145800 /// NM_145802 /// XM_005262400 /// XM_006724748 /	4.07661e-07	4.07661e-07	0.490797	-2.0375	Tumor down vs Normal	-2.60855
209369_at	306	ANXA3	annexin A3	NM_005139 /// XM_011531906 /// XR_938727	4.09315e-07	4.09315e-07	2.32673	2.32673	Tumor up vs Normal	1.73544
224355_s_at	83661	MS4A8	membrane-spanning 4-domains, subfamily A, member 8	NM_031457	4.13682e-07	4.13682e-07	0.352481	-2.83703	Tumor down vs Normal	-4.07552
217867_x_at	25825	BACE2	beta-site APP-cleaving enzyme 2	NM_012105 /// NM_138991 /// NM_138992	4.28144e-07	4.28144e-07	2.10444	2.10444	Tumor up vs Normal	1.62443
223229_at	29089	UBE2T	ubiquitin conjugating enzyme E2T	NM_001310326 /// NM_014176	4.29533e-07	4.29533e-07	2.31212	2.31212	Tumor up vs Normal	1.72716
218885_s_at	79695	GALNT12	polypeptide N-acetylgalactosaminyltransferase 12	NM_024642 /// XM_006717287 /// XM_011519018 /// XM_011519019 /// XM_011519020	4.42996e-07	4.42996e-07	0.450823	-2.21817	Tumor down vs Normal	-2.92806
204745_x_at	4495	MT1G	metallothionein 1G	NM_001301267 /// NM_005950	4.49407e-07	4.49407e-07	0.316733	-3.15724	Tumor down vs Normal	-4.7146
226777_at	8038	ADAM12	ADAM metallopeptidase domain 12	NM_001288973 /// NM_001288974 /// NM_001288975 /// NM_003474 /// NM_021641	4.49621e-07	4.49621e-07	3.56348	3.56348	Tumor up vs Normal	2.2877
202003_s_at	10449	ACAA2	acetyl-CoA acyltransferase 2	NM_006111	4.52525e-07	4.52525e-07	0.480942	-2.07925	Tumor down vs Normal	-2.68422
238669_at	5742	PTGS1	prostaglandin-endoperoxide synthase 1 (prostaglandin G/H synthase and cyclooxygenase)	NM_000962 /// NM_001271164 /// NM_001271165 /// NM_001271166 /// NM_001271367 /// NM_00	4.52648e-07	4.52648e-07	0.397198	-2.51764	Tumor down vs Normal	-3.47449
242871_at	54852	PAQR5	progestin and adipoQ receptor family member V	NM_001104554 /// NM_017705 /// XM_005254495 /// XM_011521720 /// XM_011521721 /// XM_01	4.53628e-07	4.53628e-07	0.343072	-2.91484	Tumor down vs Normal	-4.23375
229802_at	8840	WISP1	WNT1 inducible signaling pathway protein 1	NM_001204869 /// NM_001204870 /// NM_003882 /// NM_080838 /// NR_037944 /// XM_00671668	4.54224e-07	4.54224e-07	3.42246	3.42246	Tumor up vs Normal	2.22786
200696_s_at	2934	GSN	gelsolin	NM_000177 /// NM_001127662 /// NM_001127663 /// NM_001127664 /// NM_001127665 /// NM_00	4.54456e-07	4.54456e-07	0.474072	-2.10938	Tumor down vs Normal	-2.73696
217995_at	58472	SQRDL	sulfide quinone reductase-like (yeast)	NM_001271213 /// NM_021199	4.55368e-07	4.55368e-07	0.456351	-2.19129	Tumor down vs Normal	-2.88136
211742_s_at	2124	EVI2B	ecotropic viral integration site 2B	NM_006495 /// XM_005257946 /// XM_011524515	4.61473e-07	4.61473e-07	0.329659	-3.03344	Tumor down vs Normal	-4.46918
234709_at	92291	CAPN13	calpain 13	NM_144575 /// XM_011533159 /// XM_011533160 /// XM_011533161 /// XM_011533162 /// XM_01	4.64581e-07	4.64581e-07	0.36747	-2.72131	Tumor down vs Normal	-3.86058
209301_at	760	CA2	carbonic anhydrase II	NM_000067 /// NM_001293675	4.64972e-07	4.64972e-07	0.106728	-9.36959	Tumor down vs Normal	-20.4724
207245_at	7366 /// 7367	UGT2B15 /// UGT2B17	UDP glucuronosyltransferase 2 family, polypeptide B15 /// UDP glucuronosyltransferase 2	NM_001076 /// NM_001077	4.66249e-07	4.66249e-07	0.0447921	-22.3254	Tumor down vs Normal	-66.0744
201292_at	7153	TOP2A	topoisomerase (DNA) II alpha	NM_001067 /// XM_005257632 /// XM_011525165	4.6858e-07	4.6858e-07	2.22414	2.22414	Tumor up vs Normal	1.68207
214724_at	85458	DIXDC1	DIX domain containing 1	NM_001037954 /// NM_001278542 /// NM_033425 /// XM_005277726 /// XM_005277727 /// XM_00	4.82098e-07	4.82098e-07	0.472597	-2.11597	Tumor down vs Normal	-2.75052
232428_at	80168	MOGAT2	monoacylglycerol O-acyltransferase 2	NM_025098 /// XM_011545267 /// XR_950059	4.83248e-07	4.83248e-07	0.298292	-3.35242	Tumor down vs Normal	-5.11942
202274_at	72	ACTG2	actin, gamma 2, smooth muscle, enteric	NM_001199893 /// NM_001615	4.91674e-07	4.91674e-07	0.190115	-5.25998	Tumor down vs Normal	-9.40847
209621_s_at	27295	PDLIM3	PDZ and LIM domain 3	NM_001114107 /// NM_001257962 /// NM_001257963 /// NM_014476 /// NR_047562 /// XM_01153	4.919e-07	4.919e-07	0.378827	-2.63973	Tumor down vs Normal	-3.70868
206366_x_at	6375	XCL1	chemokine (C motif) ligand 1	NM_002995 /// XM_011509865	4.93534e-07	4.93534e-07	0.488597	-2.04668	Tumor down vs Normal	-2.63038
207651_at	29909	GPR171	G protein-coupled receptor 171	NM_013308 /// XM_005247402 /// XM_005247403	5.02215e-07	5.02215e-07	0.33818	-2.957	Tumor down vs Normal	-4.32456
203474_at	10788	IQGAP2	IQ motif containing GTPase activating protein 2	NM_001285460 /// NM_001285461 /// NM_001285462 /// NM_006633 /// XM_005248410 /// XM_00	5.06936e-07	5.06936e-07	0.430594	-2.32237	Tumor down vs Normal	-3.121
213802_at	8492	PRSS12	protease, serine, 12 (neurotrypsin, motopsin)	NM_003619 /// XM_005263318 /// XM_011532387	5.07979e-07	5.07979e-07	0.458423	-2.18139	Tumor down vs Normal	-2.86792
203343_at	7358	UGDH	UDP-glucose 6-dehydrogenase	NM_001184700 /// NM_001184701 /// NM_003359 /// XM_005262667	5.10112e-07	5.10112e-07	0.457593	-2.18535	Tumor down vs Normal	-2.8751
1555759_a_at	6352	CCL5	chemokine (C-C motif) ligand 5	NM_001278736 /// NM_002985	5.15483e-07	5.15483e-07	0.391549	-2.55396	Tumor down vs Normal	-3.54954
235518_at	6546	SLC8A1	solute carrier family 8 (sodium/calcium exchanger), member 1	NM_001112800 /// NM_001112801 /// NM_001112802 /// NM_001252624 /// NM_021097 /// XM_00	5.18273e-07	5.18273e-07	0.420103	-2.38037	Tumor down vs Normal	-3.22778
218009_s_at	9055	PRC1	protein regulator of cytokinesis 1	NM_001267580 /// NM_003981 /// NM_199413 /// NM_199414 /// XM_005254987 /// XM_00672075	5.30893e-07	5.30893e-07	2.01808	2.01808	Tumor up vs Normal	1.57665
206918_s_at	8904	CPNE1	copine I	NM_001198863 /// NM_003915 /// NM_152925 /// NM_152926 /// NM_152927 /// NM_152928 ///	5.35253e-07	5.35253e-07	2.32666	2.32666	Tumor up vs Normal	1.72884
220421_at	79908	BTNL8	butyrophilin-like 8	NM_001040462 /// NM_001159707 /// NM_001159708 /// NM_001159709 /// NM_001159710 /// NM	5.39396e-07	5.39396e-07	0.294699	-3.39329	Tumor down vs Normal	-5.21566
232235_at	92126	DSEL	dermatan sulfate epimerase-like	NM_032160	5.41665e-07	5.41665e-07	0.48631	-2.0563	Tumor down vs Normal	-2.6501
217897_at	53826	FXYD6	FXYD domain containing ion transport regulator 6	NM_001164831 /// NM_001164832 /// NM_001164836 /// NM_001164837 /// NM_022003	5.49241e-07	5.49241e-07	0.369903	-2.70341	Tumor down vs Normal	-3.83711
223381_at	83540	NUF2	NUF2, NDC80 kinetochore complex component	NM_031423 /// NM_145697 /// XM_011510036	5.55311e-07	5.55311e-07	2.67371	2.67371	Tumor up vs Normal	1.89074
222830_at	29841	GRHL1	grainyhead-like transcription factor 1	NM_198182 /// XM_005246159 /// XM_006711882 /// XM_006711884 /// XM_011510343 /// XM_01	5.70834e-07	5.70834e-07	2.37111	2.37111	Tumor up vs Normal	1.74852
227996_at	10160	FARP1	FERM, ARH/RhoGEF and pleckstrin domain protein 1	NM_001001715 /// NM_001286839 /// NM_005766 /// XM_011521046	5.70919e-07	5.70919e-07	2.16729	2.16729	Tumor up vs Normal	1.6497
206060_s_at	26191	PTPN22	protein tyrosine phosphatase, non-receptor type 22 (lymphoid)	NM_001193431 /// NM_001308297 /// NM_012411 /// NM_015967 /// XM_005270738 /// XM_01154	5.73967e-07	5.73967e-07	0.468232	-2.13569	Tumor down vs Normal	-2.79145
235391_at	137392	FAM92A1	family with sequence similarity 92, member A1	NM_001283034 /// NM_145269 /// NR_104267 /// NR_104268 /// XM_005250783 /// XM_00525078	5.756e-07	5.756e-07	2.4425	2.4425	Tumor up vs Normal	1.78219
241412_at	685	BTC	betacellulin	NM_001316963 /// NM_001729 /// XM_005263190 /// XM_011532211	5.92265e-07	5.92265e-07	0.477622	-2.09371	Tumor down vs Normal	-2.71854
228071_at	168537	GIMAP7	GTPase, IMAP family member 7	NM_153236	6.00166e-07	6.00166e-07	0.367658	-2.71992	Tumor down vs Normal	-3.87471
219799_s_at	10170	DHRS9	dehydrogenase/reductase (SDR family) member 9	NM_001142270 /// NM_001142271 /// NM_001289763 /// NM_005771 /// NM_199204 /// XM_01151	6.06303e-07	6.06303e-07	0.249739	-4.00417	Tumor down vs Normal	-6.54183
36920_at	4534	MTM1	myotubularin 1	NM_000252 /// XM_005274687 /// XM_011531170 /// XM_011531171 /// XM_011531172 /// XM_01	6.1947e-07	6.1947e-07	0.468919	-2.13257	Tumor down vs Normal	-2.78868
1568658_at	339804	C2orf74	chromosome 2 open reading frame 74	NM_001143959 /// NM_001143960 /// NM_001316317 /// XM_005264290	6.38176e-07	6.38176e-07	0.495824	-2.01685	Tumor down vs Normal	-2.58669
226311_at	9509	ADAMTS2	ADAM metallopeptidase with thrombospondin type 1 motif 2	NM_014244 /// NM_021599	6.4213e-07	6.4213e-07	2.90933	2.90933	Tumor up vs Normal	1.99173
209792_s_at	5655	KLK10	kallikrein related peptidase 10	NM_001077500 /// NM_002776 /// NM_145888 /// XM_005259061 /// XM_005259062 /// XM_00672	6.56024e-07	6.56024e-07	3.76146	3.76146	Tumor up vs Normal	2.34961
229367_s_at	474344	GIMAP6	GTPase, IMAP family member 6	NM_001007224 /// NM_001244071 /// NM_001244072 /// NM_024711	6.61664e-07	6.61664e-07	0.461369	-2.16746	Tumor down vs Normal	-2.85318
202286_s_at	4070	TACSTD2	tumor-associated calcium signal transducer 2	NM_002353	6.6672e-07	6.6672e-07	7.73292	7.73292	Tumor up vs Normal	3.73735
212526_at	23111	SPG20	spastic paraplegia 20 (Troyer syndrome)	NM_001142294 /// NM_001142295 /// NM_001142296 /// NM_015087 /// XM_005266313 /// XM_00	6.6927e-07	6.6927e-07	0.404339	-2.47317	Tumor down vs Normal	-3.41249
227623_at	781	CACNA2D1	calcium channel, voltage-dependent, alpha 2/delta subunit 1	NM_000722 /// NM_001302890 /// XM_005250570 /// XM_005250572 /// XM_005250573 /// XM_00	6.77505e-07	6.77505e-07	0.338768	-2.95188	Tumor down vs Normal	-4.33846
214710_s_at	891	CCNB1	cyclin B1	NM_031966	6.91008e-07	6.91008e-07	2.35059	2.35059	Tumor up vs Normal	1.73382
219722_s_at	79153	GDPD3	glycerophosphodiester phosphodiesterase domain containing 3	NM_024307 /// XR_243307	7.10701e-07	7.10701e-07	0.444454	-2.24995	Tumor down vs Normal	-3.00436
202222_s_at	1674	DES	desmin	NM_001927	7.15475e-07	7.15475e-07	0.208004	-4.8076	Tumor down vs Normal	-8.41731
219197_s_at	57758	SCUBE2	signal peptide, CUB domain, EGF-like 2	NM_001170690 /// NM_020974 /// XM_005253032 /// XM_005253033 /// XM_005253034 /// XM_00	7.19566e-07	7.19566e-07	0.375145	-2.66564	Tumor down vs Normal	-3.78205
236860_at	4888	NPY6R	neuropeptide Y receptor Y6 (pseudogene)	NR_002713	7.48744e-07	7.48744e-07	0.468259	-2.13557	Tumor down vs Normal	-2.80101
210107_at	1179	CLCA1	chloride channel accessory 1	NM_001285	7.49661e-07	7.49661e-07	0.093421	-10.7042	Tumor down vs Normal	-24.9829
212554_at	10486	CAP2	CAP, adenylate cyclase-associated protein, 2 (yeast)	NM_006366 /// XM_011514233	7.71728e-07	7.71728e-07	0.348851	-2.86655	Tumor down vs Normal	-4.17936
229369_at	23584	VSIG2	V-set and immunoglobulin domain containing 2	NM_014312 /// XM_011542727 /// XM_011542728 /// XR_428973	8.02043e-07	8.02043e-07	0.454182	-2.20176	Tumor down vs Normal	-2.92231
213338_at	25907	TMEM158	transmembrane protein 158 (gene/pseudogene)	NM_015444	8.11194e-07	8.11194e-07	2.41535	2.41535	Tumor up vs Normal	1.76004
203797_at	7447	VSNL1	visinin like 1	NM_003385	8.2614e-07	8.2614e-07	3.01439	3.01439	Tumor up vs Normal	2.02793
203755_at	701	BUB1B	BUB1 mitotic checkpoint serine/threonine kinase B	NM_001211	8.40543e-07	8.40543e-07	2.00707	2.00707	Tumor up vs Normal	1.56235
214567_s_at	6375 /// 6846	XCL1 /// XCL2	chemokine (C motif) ligand 1 /// chemokine (C motif) ligand 2	NM_002995 /// NM_003175 /// XM_011509865	8.45987e-07	8.45987e-07	0.484737	-2.06298	Tumor down vs Normal	-2.67674
205828_at	4314	MMP3	matrix metallopeptidase 3	NM_002422	8.61787e-07	8.61787e-07	8.7421	8.7421	Tumor up vs Normal	4.00537
202925_s_at	5326	PLAGL2	pleiomorphic adenoma gene-like 2	NM_002657 /// XM_005260436 /// XM_011528861 /// XM_011528862 /// XM_011528863 /// XM_01	8.68481e-07	8.68481e-07	2.35821	2.35821	Tumor up vs Normal	1.73143
228108_at	151742	PPM1L	protein phosphatase, Mg2+/Mn2+ dependent, 1L	NM_139245 /// XM_006713507 /// XM_011512440 /// XM_011512441	8.69839e-07	8.69839e-07	0.495206	-2.01936	Tumor down vs Normal	-2.60099
213888_s_at	80342	TRAF3IP3	TRAF3 interacting protein 3	NM_001287754 /// NM_025228 /// NR_109871 /// XM_005273279 /// XM_005273280 /// XM_01151	8.94953e-07	8.94953e-07	0.442616	-2.25929	Tumor down vs Normal	-3.03137
1558662_s_at	55024	BANK1	B-cell scaffold protein with ankyrin repeats 1	NM_001083907 /// NM_001127507 /// NM_017935	9.07497e-07	9.07497e-07	0.481072	-2.07869	Tumor down vs Normal	-2.70698
204424_s_at	55885	LMO3	LIM domain only 3 (rhombotin-like 2)	NM_001001395 /// NM_001243609 /// NM_001243610 /// NM_001243611 /// NM_001243612 /// NM	9.12052e-07	9.12052e-07	0.249553	-4.00716	Tumor down vs Normal	-6.61401
229641_at	147372	CCBE1	collagen and calcium binding EGF domains 1	NM_133459 /// XM_005266648	9.47632e-07	9.47632e-07	0.430803	-2.32125	Tumor down vs Normal	-3.14776
235425_at	151246	SGOL2	shugoshin-like 2 (S. pombe)	NM_001160033 /// NM_001160046 /// NM_152524 /// XM_005246344 /// XM_005246345 /// XM_01	9.54011e-07	9.54011e-07	2.15102	2.15102	Tumor up vs Normal	1.63038
211276_at	140597	TCEAL2	transcription elongation factor A (SII)-like 2	NM_080390	9.73487e-07	9.73487e-07	0.347276	-2.87955	Tumor down vs Normal	-4.22362
235086_at	7057	THBS1	thrombospondin 1	NM_003246 /// XM_011521970 /// XM_011521971 /// XR_931897	9.78504e-07	9.78504e-07	0.353899	-2.82567	Tumor down vs Normal	-4.11672
223194_s_at	63027	SLC22A23	solute carrier family 22, member 23	NM_001286455 /// NM_001286456 /// NM_015482 /// NM_021945 /// NR_104448 /// XM_00524928	9.8561e-07	9.8561e-07	0.486913	-2.05375	Tumor down vs Normal	-2.66574
235146_at	57458	TMCC3	transmembrane and coiled-coil domain family 3	NM_001301036 /// NM_020698	9.95546e-07	9.95546e-07	0.36061	-2.77308	Tumor down vs Normal	-4.01398
215657_at	1811	SLC26A3	solute carrier family 26 (anion exchanger), member 3	NM_000111 /// XM_011515867	1.0298e-06	1.0298e-06	0.226419	-4.41659	Tumor down vs Normal	-7.57504
208383_s_at	5105	PCK1	phosphoenolpyruvate carboxykinase 1 (soluble)	NM_002591 /// XM_011528839	1.03699e-06	1.03699e-06	0.134271	-7.44763	Tumor down vs Normal	-15.4472
220435_at	55532	SLC30A10	solute carrier family 30, member 10	NM_001004433 /// NM_018713 /// NR_046437 /// XM_006711437 /// XM_011509727	1.04635e-06	1.04635e-06	0.310836	-3.21713	Tumor down vs Normal	-4.91961
205472_s_at	1602	DACH1	dachshund family transcription factor 1	NM_004392 /// NM_080759 /// NM_080760 /// XM_011534939 /// XM_011534940 /// XM_01153494	1.05438e-06	1.05438e-06	2.25049	2.25049	Tumor up vs Normal	1.67563
236141_at	79804	HAND2-AS1	HAND2 antisense RNA 1 (head to head)	NR_003679	1.08898e-06	1.08898e-06	0.387537	-2.5804	Tumor down vs Normal	-3.64447
227614_at	80201	HKDC1	hexokinase domain containing 1	NM_025130 /// XM_011540195 /// XR_945818	1.10773e-06	1.10773e-06	3.15655	3.15655	Tumor up vs Normal	2.07602
235489_at	57381	RHOJ	ras homolog family member J	NM_020663 /// XM_006720214 /// XM_011536993 /// XR_245708 /// XR_245709	1.12178e-06	1.12178e-06	0.408803	-2.44616	Tumor down vs Normal	-3.38995
202834_at	183	AGT	angiotensinogen (serpin peptidase inhibitor, clade A, member 8)	NM_000029	1.18873e-06	1.18873e-06	2.51183	2.51183	Tumor up vs Normal	1.79332
209791_at	11240	PADI2	peptidyl arginine deiminase, type II	NM_007365 /// XM_011540549	1.18898e-06	1.18898e-06	0.337374	-2.96407	Tumor down vs Normal	-4.41089
204751_x_at	1824	DSC2	desmocollin 2	NM_004949 /// NM_024422 /// XM_005258206	1.18988e-06	1.18988e-06	0.400163	-2.49898	Tumor down vs Normal	-3.49372
212397_at	5962	RDX	radixin	NM_001260492 /// NM_001260493 /// NM_001260494 /// NM_001260495 /// NM_001260496 /// NM	1.19829e-06	1.19829e-06	0.472951	-2.11439	Tumor down vs Normal	-2.78098
235780_at	5567	PRKACB	protein kinase, cAMP-dependent, catalytic, beta	NM_001242857 /// NM_001242858 /// NM_001242859 /// NM_001242860 /// NM_001242861 /// NM	1.23062e-06	1.23062e-06	0.413542	-2.41813	Tumor down vs Normal	-3.34209
224391_s_at	54414	SIAE	sialic acid acetylesterase	NM_001199922 /// NM_018978 /// NM_170601 /// XM_005271592 /// XM_011542874	1.24818e-06	1.24818e-06	0.457452	-2.18602	Tumor down vs Normal	-2.9122
204401_at	3783	KCNN4	potassium channel, calcium activated intermediate/small conductance subfamily N alpha,	NM_002250 /// XM_005258882 /// XM_005258883 /// XM_011526938 /// XR_935823	1.29844e-06	1.29844e-06	2.12316	2.12316	Tumor up vs Normal	1.60999
202998_s_at	4017	LOXL2	lysyl oxidase-like 2	NM_002318	1.30505e-06	1.30505e-06	2.49986	2.49986	Tumor up vs Normal	1.78505
220812_s_at	11148	HHLA2	HERV-H LTR-associating 2	NM_001282556 /// NM_001282557 /// NM_001282558 /// NM_001282559 /// NM_007072 /// XM_00	1.31696e-06	1.31696e-06	0.312849	-3.19643	Tumor down vs Normal	-4.90066
228532_at	128346	C1orf162	chromosome 1 open reading frame 162	NM_001300834 /// NM_001300835 /// NM_174896 /// XM_011540712 /// XM_011540713	1.31953e-06	1.31953e-06	0.491413	-2.03495	Tumor down vs Normal	-2.64262
215565_at	101929272	LOC101929272	uncharacterized LOC101929272	XR_244976 /// XR_251047 /// XR_427012 /// XR_431405 /// XR_924999 /// XR_925001 /// XR_	1.34755e-06	1.34755e-06	0.349479	-2.8614	Tumor down vs Normal	-4.21386
217757_at	2	A2M	alpha-2-macroglobulin	NM_000014 /// XM_006719056	1.37607e-06	1.37607e-06	0.480109	-2.08286	Tumor down vs Normal	-2.72967
218418_s_at	25959	KANK2	KN motif and ankyrin repeat domains 2	NM_001136191 /// NM_015493	1.39247e-06	1.39247e-06	0.467088	-2.14093	Tumor down vs Normal	-2.83482
206978_at	729230	CCR2	chemokine (C-C motif) receptor 2	NM_001123041 /// NM_001123396 /// XM_011534069	1.41712e-06	1.41712e-06	0.461323	-2.16768	Tumor down vs Normal	-2.88416
202310_s_at	1277	COL1A1	collagen, type I, alpha 1	NM_000088 /// XM_005257058 /// XM_005257059 /// XM_011524341	1.42263e-06	1.42263e-06	3.54564	3.54564	Tumor up vs Normal	2.22202
1557961_s_at	100127983	C8orf88	chromosome 8 open reading frame 88	NM_001190972	1.42889e-06	1.42889e-06	0.415399	-2.40732	Tumor down vs Normal	-3.32988
230269_at	10317	B3GALT5	UDP-Gal:betaGlcNAc beta 1,3-galactosyltransferase 5	NM_001278650 /// NM_006057 /// NM_033170 /// NM_033171 /// NM_033172 /// NM_033173 ///	1.42998e-06	1.42998e-06	0.337583	-2.96224	Tumor down vs Normal	-4.42371
1552848_a_at	139411	PTCHD1	patched domain containing 1	NM_173495 /// XM_011545449	1.44557e-06	1.44557e-06	0.483372	-2.0688	Tumor down vs Normal	-2.70631
237802_at	114786	XKR4	X-linked Kx blood group related 4	NM_052898	1.45377e-06	1.45377e-06	0.413975	-2.4156	Tumor down vs Normal	-3.34653
206784_at	343	AQP8	aquaporin 8	NM_001169 /// XM_011545822 /// XM_011545823	1.47938e-06	1.47938e-06	0.132832	-7.52833	Tumor down vs Normal	-15.8863
203088_at	10516	FBLN5	fibulin 5	NM_006329 /// XM_005267267 /// XM_011536356 /// XM_011536357 /// XM_011536358	1.50166e-06	1.50166e-06	0.456105	-2.19248	Tumor down vs Normal	-2.93196
219064_at	80760	ITIH5	inter-alpha-trypsin inhibitor heavy chain family, member 5	NM_001001851 /// NM_030569 /// NM_032817 /// XM_011519713 /// XM_011519714	1.50922e-06	1.50922e-06	0.446091	-2.2417	Tumor down vs Normal	-3.02275
201137_s_at	3115	HLA-DPB1	major histocompatibility complex, class II, DP beta 1	NM_002121 /// XM_006715078 /// XM_006725040 /// XM_006725699 /// XM_006725817 /// XM_00	1.5367e-06	1.5367e-06	0.438225	-2.28193	Tumor down vs Normal	-3.09822
206404_at	2254	FGF9	fibroblast growth factor 9	NM_002010 /// XM_011534996	1.60275e-06	1.60275e-06	0.45747	-2.18594	Tumor down vs Normal	-2.92281
233565_s_at	27111 /// 100528031	FKBP1A-SDCBP2 /// SDCBP2	FKBP1A-SDCBP2 readthrough (NMD candidate) /// syndecan binding protein (syntenin) 2	NM_001199784 /// NM_015685 /// NM_080489 /// NR_037661	1.61492e-06	1.61492e-06	0.393735	-2.53978	Tumor down vs Normal	-3.59106
210377_at	6296	ACSM3	acyl-CoA synthetase medium-chain family member 3	NM_005622 /// NM_202000 /// XM_011545911 /// XM_011545912 /// XR_950828	1.62601e-06	1.62601e-06	0.382487	-2.61447	Tumor down vs Normal	-3.73717
227522_at	134147	CMBL	carboxymethylenebutenolidase homolog (Pseudomonas)	NM_138809	1.6314e-06	1.6314e-06	0.406904	-2.45758	Tumor down vs Normal	-3.43321
201341_at	8507	ENC1	ectodermal-neural cortex 1 (with BTB domain)	NM_001256574 /// NM_001256575 /// NM_001256576 /// NM_003633 /// NR_046318 /// XM_01154	1.65179e-06	1.65179e-06	2.03093	2.03093	Tumor up vs Normal	1.56034
202995_s_at	2192	FBLN1	fibulin 1	NM_001996 /// NM_006485 /// NM_006486 /// NM_006487	1.69362e-06	1.69362e-06	0.330346	-3.02713	Tumor down vs Normal	-4.57328
227921_at	102724701 /// 105379276 /// 105379493 /// 105379499	CH507-145C22.1 /// LOC102724701 /// LOC105379276 /// LOC105379499	uncharacterized LOC105379493 /// uncharacterized LOC102724701 /// uncharacterized LOC10	XR_949095 /// XR_949096 /// XR_949097 /// XR_949098 /// XR_949099 /// XR_949100 /// XR_	1.72661e-06	1.72661e-06	2.08515	2.08515	Tumor up vs Normal	1.58537
225968_at	166336	PRICKLE2	prickle homolog 2	NM_198859 /// XM_011533432 /// XM_011533433 /// XM_011533434 /// XM_011533435 /// XM_01	1.73175e-06	1.73175e-06	0.428041	-2.33623	Tumor down vs Normal	-3.20593
236225_at	124975	GGT6	gamma-glutamyltransferase 6	NM_001122890 /// NM_001288702 /// NM_001288703 /// NM_001288704 /// NM_153338	1.73242e-06	1.73242e-06	0.465166	-2.14977	Tumor down vs Normal	-2.85997
225502_at	81704	DOCK8	dedicator of cytokinesis 8	NM_001190458 /// NM_001193536 /// NM_203447 /// XM_011518045 /// XM_011518046 /// XM_01	1.78759e-06	1.78759e-06	0.443525	-2.25466	Tumor down vs Normal	-3.05479
1554485_s_at	140738	TMEM37	transmembrane protein 37	NM_183240 /// XM_005263598 /// XM_006712300 /// XM_011510659	1.79529e-06	1.79529e-06	0.331476	-3.01681	Tumor down vs Normal	-4.55757
201151_s_at	4154	MBNL1	muscleblind like splicing regulator 1	NM_001314057 /// NM_021038 /// NM_207292 /// NM_207293 /// NM_207294 /// NM_207295 ///	1.80267e-06	1.80267e-06	0.431604	-2.31694	Tumor down vs Normal	-3.17173
205267_at	5450	POU2AF1	POU class 2 associating factor 1	NM_006235 /// XM_005271593 /// XM_005271594 /// XM_006718859 /// XM_006718860	1.80653e-06	1.80653e-06	0.302221	-3.30884	Tumor down vs Normal	-5.17508
202133_at	25937	WWTR1	WW domain containing transcription regulator 1	NM_001168278 /// NM_001168280 /// NM_015472 /// XM_011512661	1.80844e-06	1.80844e-06	0.351127	-2.84797	Tumor down vs Normal	-4.21152
214077_x_at	4213	MEIS3P1	Meis homeobox 3 pseudogene 1	NR_002211	1.82942e-06	1.82942e-06	0.481535	-2.07669	Tumor down vs Normal	-2.72945
211991_s_at	3113	HLA-DPA1	major histocompatibility complex, class II, DP alpha 1	NM_001242524 /// NM_001242525 /// NM_033554 /// XM_011514559 /// XM_011546308 /// XM_01	1.84071e-06	1.84071e-06	0.396032	-2.52505	Tumor down vs Normal	-3.57087
225834_at	554282 /// 653820 /// 728833 /// 729533	FAM72A /// FAM72B /// FAM72C /// FAM72D	family with sequence similarity 72, member A /// family with sequence similarity 72, me	NM_001100910 /// NM_001123168 /// NM_001287385 /// NM_207418 /// XM_006711526 /// XM_01	1.84981e-06	1.84981e-06	2.26097	2.26097	Tumor up vs Normal	1.66612
223556_at	3070	HELLS	helicase, lymphoid-specific	NM_001289067 /// NM_001289068 /// NM_001289069 /// NM_001289070 /// NM_001289071 /// NM	1.86367e-06	1.86367e-06	2.18957	2.18957	Tumor up vs Normal	1.63281
206666_at	3003	GZMK	granzyme K	NM_002104	1.86432e-06	1.86432e-06	0.428725	-2.3325	Tumor down vs Normal	-3.20279
230030_at	90161	HS6ST2	heparan sulfate 6-O-sulfotransferase 2	NM_001077188 /// NM_147175 /// XM_005262490 /// XM_005262491 /// XM_011531406 /// XM_01	1.91824e-06	1.91824e-06	4.39185	4.39185	Tumor up vs Normal	2.52168
218332_at	55859	BEX1	brain expressed X-linked 1	NM_018476	1.94493e-06	1.94493e-06	0.416112	-2.4032	Tumor down vs Normal	-3.33939
206224_at	1469	CST1	cystatin SN	NM_001898	1.96877e-06	1.96877e-06	4.19469	4.19469	Tumor up vs Normal	2.44853
242546_at	503637 /// 642477	DUXAP8 /// LINC01296	double homeobox A pseudogene 8 /// long intergenic non-protein coding RNA 1296	NR_122111 /// NR_122112 /// NR_122113	1.98542e-06	1.98542e-06	2.00409	2.00409	Tumor up vs Normal	1.54352
1553828_at	120400	NXPE1	neurexophilin and PC-esterase domain family, member 1	NM_152315 /// XM_011542594 /// XM_011542595 /// XM_011542596 /// XM_011542597 /// XM_01	1.99194e-06	1.99194e-06	0.21629	-4.62342	Tumor down vs Normal	-8.21824
207655_s_at	29760	BLNK	B-cell linker	NM_001114094 /// NM_001258440 /// NM_001258441 /// NM_001258442 /// NM_013314 /// NR_04	1.99749e-06	1.99749e-06	0.463131	-2.15921	Tumor down vs Normal	-2.88339
203240_at	8857	FCGBP	Fc fragment of IgG binding protein	NM_003890 /// XM_011548810 /// XM_011548811 /// XM_011548812	2.00798e-06	2.00798e-06	0.18686	-5.35161	Tumor down vs Normal	-10.0526
203504_s_at	19	ABCA1	ATP binding cassette subfamily A member 1	NM_005502 /// XM_005251773 /// XM_005251776 /// XM_011518339 /// XM_011518340 /// XM_01	2.05289e-06	2.05289e-06	0.488033	-2.04904	Tumor down vs Normal	-2.68398
227006_at	94274	PPP1R14A	protein phosphatase 1, regulatory (inhibitor) subunit 14A	NM_001243947 /// NM_033256	2.05388e-06	2.05388e-06	0.348747	-2.86741	Tumor down vs Normal	-4.26222
236038_at	57484	RNF150	ring finger protein 150	NM_020724 /// XM_005263150 /// XM_011532147 /// XM_011532148	2.08542e-06	2.08542e-06	0.422784	-2.36528	Tumor down vs Normal	-3.271
209550_at	4692	NDN	necdin, MAGE family member	NM_002487	2.13736e-06	2.13736e-06	0.494327	-2.02295	Tumor down vs Normal	-2.63854
227703_s_at	94121	SYTL4	synaptotagmin-like 4	NM_001129896 /// NM_001174068 /// NM_080737 /// XM_005262229 /// XM_006724718 /// XM_01	2.15044e-06	2.15044e-06	0.498522	-2.00593	Tumor down vs Normal	-2.60824
243018_at	103695435	BBOX1-AS1	BBOX1 antisense RNA 1	NR_125766 /// NR_125767 /// NR_125768	2.15278e-06	2.15278e-06	2.24578	2.24578	Tumor up vs Normal	1.65511
209955_s_at	2191	FAP	fibroblast activation protein alpha	NM_001291807 /// NM_004460 /// XM_011510796 /// XM_011510797 /// XR_922890 /// XR_92289	2.16521e-06	2.16521e-06	3.0383	3.0383	Tumor up vs Normal	1.99765
243000_at	1021	CDK6	cyclin-dependent kinase 6	NM_001145306 /// NM_001259 /// XM_006715835 /// XM_006715836 /// XM_011515731	2.18683e-06	2.18683e-06	2.14749	2.14749	Tumor up vs Normal	1.60923
206613_s_at	9015	TAF1A	TATA box binding protein (TBP)-associated factor, RNA polymerase I, A, 48kDa	NM_001201536 /// NM_005681 /// NM_139352 /// XM_005273343 /// XM_006711612 /// XM_00671	2.26343e-06	2.26343e-06	2.01929	2.01929	Tumor up vs Normal	1.54799
222838_at	57823	SLAMF7	SLAM family member 7	NM_001282588 /// NM_001282589 /// NM_001282590 /// NM_001282591 /// NM_001282592 /// NM	2.27946e-06	2.27946e-06	0.321627	-3.10919	Tumor down vs Normal	-4.77574
205941_s_at	1300	COL10A1	collagen, type X, alpha 1	NM_000493 /// XM_006715333 /// XM_011535432 /// XM_011535433	2.29551e-06	2.29551e-06	3.04181	3.04181	Tumor up vs Normal	1.99651
220840_s_at	55732	C1orf112	chromosome 1 open reading frame 112	NM_018186 /// XM_005245317 /// XM_005245319 /// XM_011509731 /// XM_011509732 /// XM_01	2.34051e-06	2.34051e-06	2.01919	2.01919	Tumor up vs Normal	1.54722
205047_s_at	440	ASNS	asparagine synthetase (glutamine-hydrolyzing)	NM_001178075 /// NM_001178076 /// NM_001178077 /// NM_001673 /// NM_133436 /// NM_18335	2.38092e-06	2.38092e-06	2.04609	2.04609	Tumor up vs Normal	1.55961
226322_at	83857	TMTC1	transmembrane and tetratricopeptide repeat containing 1	NM_001193451 /// NM_175861 /// XM_005253498 /// XM_005253499 /// XM_005253500 /// XM_00	2.38803e-06	2.38803e-06	0.445636	-2.24398	Tumor down vs Normal	-3.04899
202613_at	1503	CTPS1	CTP synthase 1	NM_001301237 /// NM_001905 /// NR_125440 /// XM_005270536 /// XM_006710390 /// XM_00671	2.42017e-06	2.42017e-06	2.04369	2.04369	Tumor up vs Normal	1.5581
210875_s_at	6935	ZEB1	zinc finger E-box binding homeobox 1	NM_001128128 /// NM_001174093 /// NM_001174094 /// NM_001174095 /// NM_001174096 /// NM	2.42141e-06	2.42141e-06	0.359368	-2.78266	Tumor down vs Normal	-4.10356
206664_at	6476	SI	sucrase-isomaltase (alpha-glucosidase)	NM_001041 /// XM_011513078	2.54024e-06	2.54024e-06	0.131797	-7.58743	Tumor down vs Normal	-16.4057
206101_at	1842	ECM2	extracellular matrix protein 2, female organ and adipocyte specific	NM_001197295 /// NM_001197296 /// NM_001393	2.55195e-06	2.55195e-06	0.456426	-2.19093	Tumor down vs Normal	-2.95311
1556325_at	27145	FILIP1	filamin A interacting protein 1	NM_001289987 /// NM_001300866 /// NM_015687 /// NR_110608 /// XM_005248713 /// XM_00524	2.67065e-06	2.67065e-06	0.33956	-2.94499	Tumor down vs Normal	-4.44691
227266_s_at	2533	FYB	FYN binding protein	NM_001243093 /// NM_001465 /// NM_199335 /// XM_006714464 /// XM_006714465 /// XM_00671	2.72651e-06	2.72651e-06	0.437366	-2.28641	Tumor down vs Normal	-3.13573
209457_at	1847	DUSP5	dual specificity phosphatase 5	NM_004419	2.76566e-06	2.76566e-06	0.437695	-2.2847	Tumor down vs Normal	-3.13323
202768_at	2354	FOSB	FBJ murine osteosarcoma viral oncogene homolog B	NM_001114171 /// NM_006732 /// XM_005258691	2.77783e-06	2.77783e-06	0.238466	-4.19346	Tumor down vs Normal	-7.25454
212956_at	23158	TBC1D9	TBC1 domain family, member 9 (with GRAM domain)	NM_015130	2.81742e-06	2.81742e-06	0.442398	-2.26041	Tumor down vs Normal	-3.08823
204041_at	4129	MAOB	monoamine oxidase B	NM_000898 /// XM_005272607 /// XM_005272608 /// XM_011543914	2.82916e-06	2.82916e-06	0.378508	-2.64195	Tumor down vs Normal	-3.8318
228062_at	266812	NAP1L5	nucleosome assembly protein 1-like 5	NM_153757	2.8918e-06	2.8918e-06	0.431783	-2.31598	Tumor down vs Normal	-3.19514
213293_s_at	10346	TRIM22	tripartite motif containing 22	NM_001199573 /// NM_006074	2.90659e-06	2.90659e-06	0.468065	-2.13646	Tumor down vs Normal	-2.85797
218312_s_at	65982	ZSCAN18	zinc finger and SCAN domain containing 18	NM_001145542 /// NM_001145543 /// NM_001145544 /// NM_023926 /// NR_027135 /// XM_00525	2.99542e-06	2.99542e-06	0.446145	-2.24142	Tumor down vs Normal	-3.05553
204422_s_at	2247	FGF2	fibroblast growth factor 2 (basic)	NM_002006	3.07158e-06	3.07158e-06	0.461154	-2.16848	Tumor down vs Normal	-2.91995
232060_at	4919	ROR1	receptor tyrosine kinase-like orphan receptor 1	NM_001083592 /// NM_005012 /// XM_011541526	3.12949e-06	3.12949e-06	0.455711	-2.19437	Tumor down vs Normal	-2.96924
235000_at	4026	LPP	LIM domain containing preferred translocation partner in lipoma	NM_001167671 /// NM_001167672 /// NM_005578 /// XM_005247446 /// XM_005247450 /// XM_00	3.14472e-06	3.14472e-06	0.406646	-2.45914	Tumor down vs Normal	-3.47693
1564323_at	101928405	LOC101928405	uncharacterized LOC101928405	XR_241610 /// XR_251491	3.27516e-06	3.27516e-06	0.408417	-2.44848	Tumor down vs Normal	-3.45868
202672_s_at	467	ATF3	activating transcription factor 3	NM_001030287 /// NM_001040619 /// NM_001206484 /// NM_001206485 /// NM_001206486 /// NM	3.28498e-06	3.28498e-06	0.383497	-2.60759	Tumor down vs Normal	-3.77421
205789_at	912	CD1D	CD1d molecule	NM_001766 /// XM_005245583 /// XM_006711620 /// XM_006711621 /// XM_011510125 /// XM_01	3.30808e-06	3.30808e-06	0.475454	-2.10325	Tumor down vs Normal	-2.80228
209948_at	3779	KCNMB1	potassium channel subfamily M regulatory beta subunit 1	NM_004137	3.32895e-06	3.32895e-06	0.320286	-3.12221	Tumor down vs Normal	-4.8458
1560010_a_at	150538	SATB2-AS1	SATB2 antisense RNA 1	NM_153031 /// NR_026830	3.41526e-06	3.41526e-06	0.467815	-2.1376	Tumor down vs Normal	-2.86735
203501_at	10404	CPQ	carboxypeptidase Q	NM_016134 /// XM_005250755 /// XM_006716498 /// XM_011516793 /// XM_011516794 /// XR_42	3.44692e-06	3.44692e-06	0.47716	-2.09573	Tumor down vs Normal	-2.79018
226360_at	84133	ZNRF3	zinc and ring finger 3	NM_001206998 /// NM_032173 /// XM_005261773 /// XM_011530434 /// XM_011530435 /// XM_01	3.53952e-06	3.53952e-06	2.14306	2.14306	Tumor up vs Normal	1.59515
204774_at	2123	EVI2A	ecotropic viral integration site 2A	NM_001003927 /// NM_014210	3.56665e-06	3.56665e-06	0.41413	-2.4147	Tumor down vs Normal	-3.39809
219669_at	57126	CD177	CD177 molecule	NM_020406	3.57065e-06	3.57065e-06	0.185878	-5.37986	Tumor down vs Normal	-10.3272
219918_s_at	259266	ASPM	abnormal spindle microtubule assembly	NM_001206846 /// NM_018136	3.57521e-06	3.57521e-06	2.27717	2.27717	Tumor up vs Normal	1.6553
202266_at	51567	TDP2	tyrosyl-DNA phosphodiesterase 2	NM_016614 /// XR_926244	3.61469e-06	3.61469e-06	0.454401	-2.2007	Tumor down vs Normal	-2.98821
238750_at	56477	CCL28	chemokine (C-C motif) ligand 28	NM_001301873 /// NM_001301874 /// NM_001301875 /// NM_019846 /// NM_148672 /// XR_24170	3.74213e-06	3.74213e-06	0.303902	-3.29054	Tumor down vs Normal	-5.22695
213566_at	6039	RNASE6	ribonuclease, RNase A family, k6	NM_005615	3.84215e-06	3.84215e-06	0.469548	-2.12971	Tumor down vs Normal	-2.85806
213506_at	2150	F2RL1	coagulation factor II (thrombin) receptor-like 1	NM_005242	3.84294e-06	3.84294e-06	0.493448	-2.02656	Tumor down vs Normal	-2.6676
212022_s_at	4288	MKI67	marker of proliferation Ki-67	NM_001145966 /// NM_002417 /// XM_006717864 /// XM_011539818	3.89303e-06	3.89303e-06	2.25218	2.25218	Tumor up vs Normal	1.64174
242601_at	253012	HEPACAM2	HEPACAM family member 2	NM_001039372 /// NM_001288804 /// NM_001288810 /// NM_198151 /// XM_011516000 /// XM_01	3.95583e-06	3.95583e-06	0.126749	-7.8896	Tumor down vs Normal	-17.6466
206209_s_at	762	CA4	carbonic anhydrase IV	NM_000717 /// XM_005257639 /// XM_011525183	4.02063e-06	4.02063e-06	0.134372	-7.44201	Tumor down vs Normal	-16.2822
216365_x_at	28797 /// 28831 /// 100423062	IGLJ3 /// IGLL5 /// IGLV3-19	immunoglobulin lambda joining 3 /// immunoglobulin lambda-like polypeptide 5 /// immuno	NM_001178126 /// NM_001256296	4.05776e-06	4.05776e-06	0.415349	-2.40761	Tumor down vs Normal	-3.39241
213895_at	2012	EMP1	epithelial membrane protein 1	NM_001423	4.06222e-06	4.06222e-06	0.435712	-2.29509	Tumor down vs Normal	-3.17408
201427_s_at	6414	SEPP1	selenoprotein P, plasma, 1	NM_001085486 /// NM_001093726 /// NM_005410	4.06255e-06	4.06255e-06	0.406743	-2.45855	Tumor down vs Normal	-3.49269
204529_s_at	9760	TOX	thymocyte selection-associated high mobility group box	NM_014729	4.07976e-06	4.07976e-06	0.327815	-3.0505	Tumor down vs Normal	-4.7148
205935_at	2294	FOXF1	forkhead box F1	NM_001451	4.14244e-06	4.14244e-06	0.430446	-2.32317	Tumor down vs Normal	-3.22934
214027_x_at	1674 /// 55578	DES /// SUPT20H	desmin /// SPT20 homolog, SAGA complex component	NM_001014286 /// NM_001278480 /// NM_001278481 /// NM_001278482 /// NM_001927 /// NM_01	4.31484e-06	4.31484e-06	0.367113	-2.72396	Tumor down vs Normal	-4.03292
243780_at	115650	TNFRSF13C	tumor necrosis factor receptor superfamily, member 13C	NM_052945	4.42709e-06	4.42709e-06	0.460716	-2.17053	Tumor down vs Normal	-2.94137
223620_at	2857	GPR34	G protein-coupled receptor 34	NM_001033513 /// NM_001033514 /// NM_001097579 /// NM_005300 /// XM_005272597	4.44338e-06	4.44338e-06	0.35487	-2.81793	Tumor down vs Normal	-4.23062
209869_at	150	ADRA2A	adrenoceptor alpha 2A	NM_000681	4.46616e-06	4.46616e-06	0.445002	-2.24718	Tumor down vs Normal	-3.08744
231008_at	222643	UNC5CL	unc-5 family C-terminal like	NM_173561	4.55736e-06	4.55736e-06	2.01427	2.01427	Tumor up vs Normal	1.52992
227782_at	201501	ZBTB7C	zinc finger and BTB domain containing 7C	NM_001039360 /// XM_005258227 /// XM_005258229 /// XM_011525861 /// XM_011525862 /// XM	4.83449e-06	4.83449e-06	0.444579	-2.24932	Tumor down vs Normal	-3.09585
205464_at	6338	SCNN1B	sodium channel, non voltage gated 1 beta subunit	NM_000336 /// XM_011545913 /// XM_011545914	4.85819e-06	4.85819e-06	0.330862	-3.02241	Tumor down vs Normal	-4.67404
217235_x_at	3546	IGLV@	immunoglobulin lambda variable cluster	---	4.88211e-06	4.88211e-06	0.262121	-3.81503	Tumor down vs Normal	-6.46797
225664_at	1303	COL12A1	collagen, type XII, alpha 1	NM_004370 /// NM_080645 /// XM_011535434 /// XM_011535435 /// XM_011535436	4.93458e-06	4.93458e-06	2.68156	2.68156	Tumor up vs Normal	1.81712
204570_at	1346	COX7A1	cytochrome c oxidase subunit VIIa polypeptide 1 (muscle)	NM_001864	4.95797e-06	4.95797e-06	0.495736	-2.0172	Tumor down vs Normal	-2.66077
226670_s_at	80336	PABPC1L	poly(A) binding protein, cytoplasmic 1-like	NM_001124756 /// XM_011529051 /// XM_011529052 /// XM_011529053 /// XM_011529054 /// XM	4.97031e-06	4.97031e-06	2.16894	2.16894	Tumor up vs Normal	1.59787
230372_at	3037	HAS2	hyaluronan synthase 2	NM_005328 /// XM_011517000 /// XM_011517001 /// XM_011517002 /// XM_011517003	4.97254e-06	4.97254e-06	0.487261	-2.05229	Tumor down vs Normal	-2.72566
218546_at	79762	C1orf115	chromosome 1 open reading frame 115	NM_024709	4.9772e-06	4.9772e-06	0.442399	-2.2604	Tumor down vs Normal	-3.11876
202953_at	713	C1QB	complement component 1, q subcomponent, B chain	NM_000491 /// XM_011542059	4.99757e-06	4.99757e-06	0.420521	-2.378	Tumor down vs Normal	-3.34762
242881_x_at	642477	LINC01296	long intergenic non-protein coding RNA 1296	NR_122111 /// NR_122112	5.01729e-06	5.01729e-06	4.1353	4.1353	Tumor up vs Normal	2.36083
209735_at	9429	ABCG2	ATP binding cassette subfamily G member 2 (Junior blood group)	NM_001257386 /// NM_004827 /// XM_005263354 /// XM_005263355 /// XM_005263356 /// XM_01	5.02079e-06	5.02079e-06	0.231761	-4.31478	Tumor down vs Normal	-7.68595
218541_s_at	56892	C8orf4	chromosome 8 open reading frame 4	NM_020130	5.13054e-06	5.13054e-06	0.347624	-2.87667	Tumor down vs Normal	-4.36837
231166_at	151556	GPR155	G protein-coupled receptor 155	NM_001033045 /// NM_001267050 /// NM_001267051 /// NM_152529 /// XM_006712343	5.21686e-06	5.21686e-06	0.497737	-2.00909	Tumor down vs Normal	-2.64794
210735_s_at	771	CA12	carbonic anhydrase XII	NM_001218 /// NM_001293642 /// NM_206925	5.22288e-06	5.22288e-06	0.310987	-3.21557	Tumor down vs Normal	-5.10516
206116_s_at	7168	TPM1	tropomyosin 1 (alpha)	NM_000366 /// NM_001018004 /// NM_001018005 /// NM_001018006 /// NM_001018007 /// NM_00	5.39428e-06	5.39428e-06	0.465866	-2.14654	Tumor down vs Normal	-2.9058
213258_at	7035	TFPI	tissue factor pathway inhibitor (lipoprotein-associated coagulation inhibitor)	NM_001032281 /// NM_006287 /// XM_005246818 /// XM_005246819 /// XM_005246820 /// XM_00	5.43283e-06	5.43283e-06	0.471395	-2.12136	Tumor down vs Normal	-2.85865
213839_at	79789	CLMN	calmin (calponin-like, transmembrane)	NM_024734 /// XM_011537158 /// XM_011537159 /// XR_245721 /// XR_429330 /// XR_429332	5.5109e-06	5.5109e-06	0.498592	-2.00565	Tumor down vs Normal	-2.64384
205559_s_at	5125	PCSK5	proprotein convertase subtilisin/kexin type 5	NM_001190482 /// NM_006200 /// NR_120409 /// XM_005252039 /// XM_011518769 /// XM_01151	5.53282e-06	5.53282e-06	0.38878	-2.57215	Tumor down vs Normal	-3.74282
220645_at	54827	NXPE4	neurexophilin and PC-esterase domain family, member 4	NM_001077639 /// NM_017678 /// XM_006718865 /// XM_011542881 /// XM_011542882 /// XM_01	5.61106e-06	5.61106e-06	0.180223	-5.54867	Tumor down vs Normal	-10.9621
213793_s_at	9456	HOMER1	homer scaffolding protein 1	NM_001277077 /// NM_001277078 /// NM_004272	5.66061e-06	5.66061e-06	2.30326	2.30326	Tumor up vs Normal	1.65308
210279_at	2841	GPR18	G protein-coupled receptor 18	NM_001098200 /// NM_005292 /// XM_006719946 /// XM_011521078 /// XM_011521079 /// XM_01	5.76684e-06	5.76684e-06	0.410016	-2.43893	Tumor down vs Normal	-3.47768
91816_f_at	399664	MEX3D	mex-3 RNA binding family member D	NM_001174118 /// NM_203304 /// XM_011508831 /// XM_011528012	5.9928e-06	5.9928e-06	2.22326	2.22326	Tumor up vs Normal	1.6166
207741_x_at	7177	TPSAB1	tryptase alpha/beta 1	NM_003294	6.03226e-06	6.03226e-06	0.454969	-2.19795	Tumor down vs Normal	-3.00936
227613_at	55422	ZNF331	zinc finger protein 331	NM_001079906 /// NM_001079907 /// NM_001253798 /// NM_001253799 /// NM_001253800 /// NM	6.0428e-06	6.0428e-06	0.418553	-2.38919	Tumor down vs Normal	-3.38202
221748_s_at	7145	TNS1	tensin 1	NM_001308022 /// NM_001308023 /// NM_022648 /// XM_011511711 /// XM_011511712 /// XM_01	6.09957e-06	6.09957e-06	0.279076	-3.58325	Tumor down vs Normal	-5.96427
241994_at	7498	XDH	xanthine dehydrogenase	NM_000379 /// XM_011533095 /// XM_011533096	6.10788e-06	6.10788e-06	0.262547	-3.80884	Tumor down vs Normal	-6.49645
219736_at	55521	TRIM36	tripartite motif containing 36	NM_001017397 /// NM_001017398 /// NM_001300752 /// NM_001300759 /// NM_018700 /// XM_00	6.12342e-06	6.12342e-06	0.425906	-2.34794	Tumor down vs Normal	-3.30146
237515_at	148534	TMEM56	transmembrane protein 56	NM_001199679 /// NM_152487	6.42187e-06	6.42187e-06	0.437949	-2.28337	Tumor down vs Normal	-3.17794
216598_s_at	6347	CCL2	chemokine (C-C motif) ligand 2	NM_002982	6.68775e-06	6.68775e-06	0.352674	-2.83548	Tumor down vs Normal	-4.30794
227498_at	55553	SOX6	SRY box 6	NM_001145811 /// NM_001145819 /// NM_017508 /// NM_033326	6.70367e-06	6.70367e-06	0.417903	-2.3929	Tumor down vs Normal	-3.39634
204070_at	5920	RARRES3	retinoic acid receptor responder (tazarotene induced) 3	NM_004585	6.87008e-06	6.87008e-06	0.464969	-2.15068	Tumor down vs Normal	-2.92581
223385_at	29785	CYP2S1	cytochrome P450, family 2, subfamily S, polypeptide 1	NM_030622 /// XR_935812	6.9014e-06	6.9014e-06	2.56495	2.56495	Tumor up vs Normal	1.75638
217148_x_at	28815	IGLV2-14	immunoglobulin lambda variable 2-14	---	7.02759e-06	7.02759e-06	0.222888	-4.48655	Tumor down vs Normal	-8.20864
210519_s_at	1728	NQO1	NAD(P)H dehydrogenase, quinone 1	NM_000903 /// NM_001025433 /// NM_001025434 /// NM_001286137	7.0487e-06	7.0487e-06	2.265	2.265	Tumor up vs Normal	1.62986
205421_at	6581	SLC22A3	solute carrier family 22 (organic cation transporter), member 3	NM_021977 /// XM_005267106 /// XM_005267107 /// XM_011536075 /// XM_011536076 /// XM_01	7.07234e-06	7.07234e-06	2.19362	2.19362	Tumor up vs Normal	1.59887
242260_at	9782	MATR3	matrin 3	NM_001194954 /// NM_001194955 /// NM_001194956 /// NM_001282278 /// NM_018834 /// NM_19	7.09287e-06	7.09287e-06	2.33517	2.33517	Tumor up vs Normal	1.65964
224428_s_at	83879	CDCA7	cell division cycle associated 7	NM_031942 /// NM_145810 /// XM_011511957 /// XR_923034	7.161e-06	7.161e-06	2.05452	2.05452	Tumor up vs Normal	1.53719
218218_at	55198	APPL2	adaptor protein, phosphotyrosine interaction, PH domain and leucine zipper containing 2	NM_001251904 /// NM_001251905 /// NM_018171 /// XM_006719472 /// XM_011538530 /// XM_01	7.17885e-06	7.17885e-06	0.497288	-2.01091	Tumor down vs Normal	-2.66464
218162_at	56944	OLFML3	olfactomedin like 3	NM_001286352 /// NM_001286353 /// NM_020190	7.21099e-06	7.21099e-06	0.480328	-2.08191	Tumor down vs Normal	-2.79779
208131_s_at	5740	PTGIS	prostaglandin I2 (prostacyclin) synthase	NM_000961	7.31393e-06	7.31393e-06	0.378357	-2.64301	Tumor down vs Normal	-3.91162
221268_s_at	81537	SGPP1	sphingosine-1-phosphate phosphatase 1	NM_030791 /// XM_006720264	7.40973e-06	7.40973e-06	0.459562	-2.17598	Tumor down vs Normal	-2.97821
204470_at	2919	CXCL1	chemokine (C-X-C motif) ligand 1 (melanoma growth stimulating activity, alpha)	NM_001511 /// NR_046035	7.41301e-06	7.41301e-06	3.34772	3.34772	Tumor up vs Normal	2.05552
202664_at	7456	WIPF1	WAS/WASL interacting protein family, member 1	NM_001077269 /// NM_003387 /// XM_011511780 /// XM_011511781	7.80746e-06	7.80746e-06	0.473647	-2.11128	Tumor down vs Normal	-2.85724
202431_s_at	4609	MYC	v-myc avian myelocytomatosis viral oncogene homolog	NM_002467	7.94605e-06	7.94605e-06	2.02913	2.02913	Tumor up vs Normal	1.52322
238862_at	148808	MFSD4	major facilitator superfamily domain containing 4	NM_181644 /// XM_011509229	8.00948e-06	8.00948e-06	0.399263	-2.50462	Tumor down vs Normal	-3.63429
244056_at	389376	SFTA2	surfactant associated 2	NM_205854	8.02734e-06	8.02734e-06	2.12857	2.12857	Tumor up vs Normal	1.5669
220834_at	54860	MS4A12	membrane-spanning 4-domains, subfamily A, member 12	NM_001164470 /// NM_017716 /// XM_011545117	8.03873e-06	8.03873e-06	0.0992955	-10.0709	Tumor down vs Normal	-25.6965
229667_s_at	3218	HOXB8	homeobox B8	NM_024016 /// XM_005257286	8.11632e-06	8.11632e-06	2.0796	2.0796	Tumor up vs Normal	1.54507
205975_s_at	3231	HOXD1	homeobox D1	NM_024501 /// XM_005246507	8.15717e-06	8.15717e-06	0.478566	-2.08958	Tumor down vs Normal	-2.81819
234973_at	92745	SLC38A5	solute carrier family 38, member 5	NM_033518 /// XM_005272694 /// XM_005272695 /// XM_005272697 /// XM_005272698 /// XM_00	8.16921e-06	8.16921e-06	2.33763	2.33763	Tumor up vs Normal	1.65606
215049_x_at	9332	CD163	CD163 molecule	NM_004244 /// NM_203416 /// XM_005253528 /// XM_005253529	8.29006e-06	8.29006e-06	0.493952	-2.02449	Tumor down vs Normal	-2.69628
205758_at	925	CD8A	CD8a molecule	NM_001145873 /// NM_001768 /// NM_171827 /// NR_027353	8.30148e-06	8.30148e-06	0.492579	-2.03013	Tumor down vs Normal	-2.70692
1566472_s_at	54884	RETSAT	retinol saturase (all-trans-retinol 13,14-reductase)	NM_017750 /// XR_939688	8.64444e-06	8.64444e-06	0.439325	-2.27622	Tumor down vs Normal	-3.18196
231341_at	340146	SLC35D3	solute carrier family 35, member D3	NM_001008783	8.75096e-06	8.75096e-06	3.25111	3.25111	Tumor up vs Normal	2.01072
202957_at	3059	HCLS1	hematopoietic cell-specific Lyn substrate 1	NM_001292041 /// NM_005335	8.7843e-06	8.7843e-06	0.44289	-2.2579	Tumor down vs Normal	-3.14695
219773_at	50507	NOX4	NADPH oxidase 4	NM_001143836 /// NM_001143837 /// NM_001291926 /// NM_001291927 /// NM_001291929 /// NM	8.93267e-06	8.93267e-06	2.03375	2.03375	Tumor up vs Normal	1.5223
205624_at	1359	CPA3	carboxypeptidase A3 (mast cell)	NM_001870	9.02818e-06	9.02818e-06	0.246493	-4.05691	Tumor down vs Normal	-7.18649
223509_at	9075	CLDN2	claudin 2	NM_001171092 /// NM_001171095 /// NM_020384	9.07905e-06	9.07905e-06	3.19855	3.19855	Tumor up vs Normal	1.98938
204464_s_at	1909	EDNRA	endothelin receptor type A	NM_001166055 /// NM_001256283 /// NM_001957 /// NR_045958	9.1027e-06	9.1027e-06	2.40576	2.40576	Tumor up vs Normal	1.6808
212224_at	216	ALDH1A1	aldehyde dehydrogenase 1 family, member A1	NM_000689	9.14397e-06	9.14397e-06	0.275999	-3.6232	Tumor down vs Normal	-6.13104
227048_at	284217	LAMA1	laminin, alpha 1	NM_005559 /// XM_011525655 /// XM_011525656 /// XM_011525657	9.33128e-06	9.33128e-06	0.293921	-3.40227	Tumor down vs Normal	-5.61441
225728_at	8470	SORBS2	sorbin and SH3 domain containing 2	NM_001145670 /// NM_001145671 /// NM_001145672 /// NM_001145673 /// NM_001145674 /// NM	9.6753e-06	9.6753e-06	0.332845	-3.0044	Tumor down vs Normal	-4.7164
219313_at	54762	GRAMD1C	GRAM domain containing 1C	NM_001172105 /// NM_017577 /// XM_005247546 /// XM_005247547 /// XM_011512930 /// XM_01	9.70443e-06	9.70443e-06	0.450246	-2.22101	Tumor down vs Normal	-3.08064
228640_at	5099	PCDH7	protocadherin 7	NM_001173523 /// NM_002589 /// NM_032456 /// NM_032457 /// XM_005248163 /// XM_00524816	1.02831e-05	1.02831e-05	0.278177	-3.59484	Tumor down vs Normal	-6.08542
213006_at	1052	CEBPD	CCAAT/enhancer binding protein (C/EBP), delta	NM_005195	1.05028e-05	1.05028e-05	0.486148	-2.05699	Tumor down vs Normal	-2.76859
208116_s_at	4121	MAN1A1	mannosidase, alpha, class 1A, member 1	NM_005907 /// XM_005266986 /// XM_011535833 /// XM_011535834 /// XM_011535835	1.05078e-05	1.05078e-05	0.445445	-2.24495	Tumor down vs Normal	-3.13241
219647_at	64091	POPDC2	popeye domain containing 2	NM_001308333 /// NM_022135 /// XM_005247698 /// XM_005247699 /// XM_011513071 /// XR_24	1.07982e-05	1.07982e-05	0.459184	-2.17777	Tumor down vs Normal	-3.00244
200621_at	1465	CSRP1	cysteine and glycine-rich protein 1	NM_001144773 /// NM_001193570 /// NM_001193571 /// NM_001193572 /// NM_004078	1.15816e-05	1.15816e-05	0.477628	-2.09368	Tumor down vs Normal	-2.84358
209031_at	23705	CADM1	cell adhesion molecule 1	NM_001098517 /// NM_001301043 /// NM_001301044 /// NM_001301045 /// NM_014333 /// XM_00	1.18534e-05	1.18534e-05	0.444403	-2.25021	Tumor down vs Normal	-3.1503
228802_at	348093	RBPMS2	RNA binding protein with multiple splicing 2	NM_194272	1.19477e-05	1.19477e-05	0.408555	-2.44765	Tumor down vs Normal	-3.54902
205983_at	1800	DPEP1	dipeptidase 1 (renal)	NM_001128141 /// NM_004413 /// XM_005256285 /// XM_005256286 /// XM_011522925 /// XM_01	1.19873e-05	1.19873e-05	3.31055	3.31055	Tumor up vs Normal	2.01401
221589_s_at	4329	ALDH6A1	aldehyde dehydrogenase 6 family, member A1	NM_001278593 /// NM_001278594 /// NM_005589	1.23148e-05	1.23148e-05	0.491575	-2.03428	Tumor down vs Normal	-2.73308
213994_s_at	10418	SPON1	spondin 1, extracellular matrix protein	NM_006108	1.24035e-05	1.24035e-05	0.372978	-2.68113	Tumor down vs Normal	-4.04106
219739_at	54546	RNF186	ring finger protein 186	NM_019062	1.271e-05	1.271e-05	0.397141	-2.518	Tumor down vs Normal	-3.69944
216474_x_at	7177 /// 64499	TPSAB1 /// TPSB2	tryptase alpha/beta 1 /// tryptase beta 2 (gene/pseudogene)	NM_003294 /// NM_024164	1.30663e-05	1.30663e-05	0.349157	-2.86404	Tumor down vs Normal	-4.44296
201525_at	347	APOD	apolipoprotein D	NM_001647	1.34428e-05	1.34428e-05	0.346975	-2.88205	Tumor down vs Normal	-4.48598
213317_at	53405	CLIC5	chloride intracellular channel 5	NM_001114086 /// NM_001256023 /// NM_016929 /// NR_045672 /// NR_045673 /// NR_045674 /	1.34913e-05	1.34913e-05	0.293226	-3.41034	Tumor down vs Normal	-5.69582
216984_x_at	28831	IGLJ3	immunoglobulin lambda joining 3	---	1.36505e-05	1.36505e-05	0.279863	-3.57318	Tumor down vs Normal	-6.08759
227261_at	11278	KLF12	Kruppel-like factor 12	NM_007249 /// NM_016285 /// XM_005266251 /// XM_005266252 /// XM_011534907 /// XM_01153	1.36958e-05	1.36958e-05	0.498707	-2.00518	Tumor down vs Normal	-2.68285
209209_s_at	10979	FERMT2	fermitin family member 2	NM_001134999 /// NM_001135000 /// NM_006832 /// XM_005267285 /// XM_006720008 /// XM_00	1.38778e-05	1.38778e-05	0.387098	-2.58333	Tumor down vs Normal	-3.84416
209795_at	969	CD69	CD69 molecule	NM_001781 /// NR_026671 /// NR_026672	1.39082e-05	1.39082e-05	0.313269	-3.19215	Tumor down vs Normal	-5.19065
204192_at	951	CD37	CD37 molecule	NM_001040031 /// NM_001774 /// XM_005259435 /// XM_005259436 /// XM_011527542 /// XM_01	1.44304e-05	1.44304e-05	0.475124	-2.10471	Tumor down vs Normal	-2.87651
218232_at	712	C1QA	complement component 1, q subcomponent, A chain	NM_015991	1.47814e-05	1.47814e-05	0.482173	-2.07394	Tumor down vs Normal	-2.81824
218663_at	64151	NCAPG	non-SMC condensin I complex subunit G	NM_022346 /// NR_073124 /// XM_011513876 /// XM_011513877 /// XR_925347	1.50429e-05	1.50429e-05	2.28548	2.28548	Tumor up vs Normal	1.614
221004_s_at	81618	ITM2C	integral membrane protein 2C	NM_001012514 /// NM_001012516 /// NM_001287240 /// NM_001287241 /// NM_030926	1.51917e-05	1.51917e-05	0.412894	-2.42193	Tumor down vs Normal	-3.51503
229816_at	79819	WDR78	WD repeat domain 78	NM_024763 /// NM_207014 /// XM_005271212 /// XM_005271213 /// XM_011542161 /// XM_01154	1.56527e-05	1.56527e-05	0.441948	-2.26271	Tumor down vs Normal	-3.19324
211656_x_at	3119	HLA-DQB1	major histocompatibility complex, class II, DQ beta 1	NM_001243961 /// NM_001243962 /// NM_002123	1.62584e-05	1.62584e-05	0.494782	-2.02109	Tumor down vs Normal	-2.72143
217014_s_at	563 /// 646282	AZGP1 /// AZGP1P1	alpha-2-glycoprotein 1, zinc-binding /// alpha-2-glycoprotein 1, zinc-binding pseudogen	NM_001185 /// NR_036679	1.64029e-05	1.64029e-05	2.09048	2.09048	Tumor up vs Normal	1.53025
220951_s_at	29974	A1CF	APOBEC1 complementation factor	NM_001198818 /// NM_001198819 /// NM_001198820 /// NM_014576 /// NM_138932 /// NM_13893	1.67588e-05	1.67588e-05	0.470061	-2.12738	Tumor down vs Normal	-2.92904
219734_at	54847	SIDT1	SID1 transmembrane family, member 1	NM_001308350 /// NM_017699 /// XM_005247558 /// XM_006713680 /// XM_011512939 /// XM_01	1.79687e-05	1.79687e-05	0.451188	-2.21637	Tumor down vs Normal	-3.10948
211643_x_at	3514	IGKC	immunoglobulin kappa constant	---	1.81052e-05	1.81052e-05	0.271025	-3.68969	Tumor down vs Normal	-6.43152
233446_at	9480	ONECUT2	one cut homeobox 2	NM_004852	1.81696e-05	1.81696e-05	2.04243	2.04243	Tumor up vs Normal	1.507
206638_at	3357	HTR2B	5-hydroxytryptamine (serotonin) receptor 2B, G protein-coupled	NM_000867 /// XM_005246520 /// XM_006712482 /// XM_011511073	1.83658e-05	1.83658e-05	0.455188	-2.1969	Tumor down vs Normal	-3.07199
214348_at	6865	TACR2	tachykinin receptor 2	NM_001057	1.86627e-05	1.86627e-05	0.478528	-2.08974	Tumor down vs Normal	-2.86145
204472_at	2669	GEM	GTP binding protein overexpressed in skeletal muscle	NM_005261 /// NM_181702	1.90164e-05	1.90164e-05	0.365813	-2.73364	Tumor down vs Normal	-4.19943
215777_at	28785	IGLV4-60	immunoglobulin lambda variable 4-60	---	1.94512e-05	1.94512e-05	0.430537	-2.32268	Tumor down vs Normal	-3.33006
1552673_at	222546	RFX6	regulatory factor X, 6	NM_173560 /// XM_011535589	1.95128e-05	1.95128e-05	0.499945	-2.00022	Tumor down vs Normal	-2.69039
221558_s_at	51176	LEF1	lymphoid enhancer-binding factor 1	NM_001130713 /// NM_001130714 /// NM_001166119 /// NM_016269 /// XM_005263046 /// XM_00	1.95347e-05	1.95347e-05	2.31635	2.31635	Tumor up vs Normal	1.61736
213325_at	25945	PVRL3	poliovirus receptor-related 3	NM_001243286 /// NM_001243288 /// NM_015480 /// XM_005247322 /// XM_011512662 /// XM_01	1.96831e-05	1.96831e-05	0.433801	-2.30521	Tumor down vs Normal	-3.29522
227195_at	84858	ZNF503	zinc finger protein 503	NM_032772 /// NR_120651	1.98996e-05	1.98996e-05	2.16889	2.16889	Tumor up vs Normal	1.55701
207222_at	8399	PLA2G10	phospholipase A2, group X	NM_003561 /// NR_133651 /// XM_011522695 /// XM_011522696 /// XM_011522697 /// XM_01152	2.0134e-05	2.0134e-05	0.414665	-2.41159	Tumor down vs Normal	-3.51633
209591_s_at	655	BMP7	bone morphogenetic protein 7	NM_001719	2.09504e-05	2.09504e-05	2.28371	2.28371	Tumor up vs Normal	1.60182
212671_s_at	3117 /// 3118	HLA-DQA1 /// HLA-DQA2	major histocompatibility complex, class II, DQ alpha 1 /// major histocompatibility com	NM_002122 /// NM_020056 /// XM_003846468 /// XM_005274953 /// XM_005275108 /// XM_00527	2.1041e-05	2.1041e-05	0.372453	-2.6849	Tumor down vs Normal	-4.10387
207850_at	2921	CXCL3	chemokine (C-X-C motif) ligand 3	NM_002090	2.17528e-05	2.17528e-05	3.45806	3.45806	Tumor up vs Normal	2.02709
205049_s_at	973	CD79A	CD79a molecule, immunoglobulin-associated alpha	NM_001783 /// NM_021601	2.22815e-05	2.22815e-05	0.479361	-2.08611	Tumor down vs Normal	-2.86426
206023_at	10874	NMU	neuromedin U	NM_001292045 /// NM_001292046 /// NM_006681 /// NR_120489 /// XM_011534367 /// XM_01153	2.27266e-05	2.27266e-05	2.66283	2.66283	Tumor up vs Normal	1.74477
226625_at	7049	TGFBR3	transforming growth factor beta receptor III	NM_001195683 /// NM_001195684 /// NM_003243 /// NR_036634 /// XM_006710867 /// XM_00671	2.32963e-05	2.32963e-05	0.495402	-2.01856	Tumor down vs Normal	-2.73478
241716_at	3329	HSPD1	heat shock 60kDa protein 1 (chaperonin)	NM_002156 /// NM_199440 /// XM_005246518	2.33106e-05	2.33106e-05	2.30515	2.30515	Tumor up vs Normal	1.60652
209616_s_at	1066 /// 51716	CES1 /// CES1P1	carboxylesterase 1 /// carboxylesterase 1 pseudogene 1	NM_001025194 /// NM_001025195 /// NM_001266 /// NM_016280 /// NR_003276 /// XM_00525577	2.3479e-05	2.3479e-05	0.441795	-2.26349	Tumor down vs Normal	-3.22283
209714_s_at	1033	CDKN3	cyclin-dependent kinase inhibitor 3	NM_001130851 /// NM_005192 /// XM_011536353	2.35307e-05	2.35307e-05	2.06835	2.06835	Tumor up vs Normal	1.51037
204661_at	1043	CD52	CD52 molecule	NM_001803	2.35819e-05	2.35819e-05	0.480124	-2.08279	Tumor down vs Normal	-2.86097
210108_at	776	CACNA1D	calcium channel, voltage-dependent, L type, alpha 1D subunit	NM_000720 /// NM_001128839 /// NM_001128840 /// XM_005265448 /// XM_011534094 /// XM_01	2.41964e-05	2.41964e-05	2.01115	2.01115	Tumor up vs Normal	1.48574
214279_s_at	57447	NDRG2	NDRG family member 2	NM_001282211 /// NM_001282212 /// NM_001282213 /// NM_001282214 /// NM_001282215 /// NM	2.44781e-05	2.44781e-05	0.444134	-2.25157	Tumor down vs Normal	-3.20149
229725_at	23305	ACSL6	acyl-CoA synthetase long-chain family member 6	NM_001009185 /// NM_001205247 /// NM_001205248 /// NM_001205250 /// NM_001205251 /// NM	2.45304e-05	2.45304e-05	2.39583	2.39583	Tumor up vs Normal	1.6401
212592_at	3512	JCHAIN	joining chain of multimeric IgA and IgM	NM_144646 /// XM_006714211 /// XM_006714212 /// XM_011531925 /// XM_011531926	2.64425e-05	2.64425e-05	0.171567	-5.82863	Tumor down vs Normal	-12.5661
202888_s_at	290	ANPEP	alanyl (membrane) aminopeptidase	NM_001150 /// XM_005254892 /// XM_011521473 /// XM_011521474	2.68851e-05	2.68851e-05	0.214285	-4.66669	Tumor down vs Normal	-9.13843
213680_at	3854	KRT6B	keratin 6B, type II	NM_005555	2.70258e-05	2.70258e-05	3.47463	3.47463	Tumor up vs Normal	2.01768
205680_at	4319	MMP10	matrix metallopeptidase 10	NM_002425	2.74117e-05	2.74117e-05	3.37725	3.37725	Tumor up vs Normal	1.98467
227727_at	116535	MRGPRF	MAS-related GPR, member F	NM_001098515 /// NM_145015	2.76132e-05	2.76132e-05	0.425851	-2.34824	Tumor down vs Normal	-3.41002
210154_at	4200	ME2	malic enzyme 2, NAD(+)-dependent, mitochondrial	NM_001168335 /// NM_002396 /// XR_935223	2.79029e-05	2.79029e-05	0.4853	-2.06058	Tumor down vs Normal	-2.8268
227928_at	55010	PARPBP	PARP1 binding protein	NM_017915 /// XM_011538506 /// XM_011538507 /// XM_011538508 /// XM_011538509 /// XM_01	2.85661e-05	2.85661e-05	2.02365	2.02365	Tumor up vs Normal	1.48615
223168_at	58480	RHOU	ras homolog family member U	NM_021205 /// NR_037962	2.86077e-05	2.86077e-05	0.491893	-2.03296	Tumor down vs Normal	-2.77387
207978_s_at	8013	NR4A3	nuclear receptor subfamily 4, group A, member 3	NM_006981 /// NM_173198 /// NM_173199 /// NM_173200 /// XM_005252237 /// XM_011519048 /	2.98246e-05	2.98246e-05	0.487031	-2.05326	Tumor down vs Normal	-2.81615
214777_at	28908	IGKV4-1	immunoglobulin kappa variable 4-1	---	3.0107e-05	3.0107e-05	0.233448	-4.2836	Tumor down vs Normal	-8.11784
203697_at	2487	FRZB	frizzled-related protein	NM_001463	3.05716e-05	3.05716e-05	0.423311	-2.36233	Tumor down vs Normal	-3.44791
1554741_s_at	2252 /// 387628 /// 654466	FGF7 /// KGFLP1 /// KGFLP2	fibroblast growth factor 7 /// fibroblast growth factor 7 pseudogene /// keratinocyte g	NM_001039113 /// NM_002009 /// NM_174950 /// NR_003670 /// NR_003674 /// NR_047527	3.0713e-05	3.0713e-05	0.490588	-2.03837	Tumor down vs Normal	-2.78845
220026_at	22802	CLCA4	chloride channel accessory 4	NM_012128 /// NR_024602 /// XM_011541015	3.09846e-05	3.09846e-05	0.100727	-9.92779	Tumor down vs Normal	-27.271
202131_s_at	8780	RIOK3	RIO kinase 3	NM_003831 /// NM_145906 /// XM_011526242 /// XM_011526243	3.15969e-05	3.15969e-05	0.497246	-2.01108	Tumor down vs Normal	-2.73638
202488_s_at	5349	FXYD3	FXYD domain containing ion transport regulator 3	NM_001136007 /// NM_001136008 /// NM_001136009 /// NM_001136010 /// NM_001136011 /// NM	3.22719e-05	3.22719e-05	0.39771	-2.51439	Tumor down vs Normal	-3.77729
227506_at	220963	SLC16A9	solute carrier family 16, member 9	NM_194298 /// XM_011539488	3.2504e-05	3.2504e-05	0.383078	-2.61044	Tumor down vs Normal	-3.98777
239884_at	8618	CADPS	Ca++-dependent secretion activator	NM_003716 /// NM_183393 /// NM_183394 /// XM_006713378 /// XM_011534171 /// XM_01153417	3.25417e-05	3.25417e-05	2.19243	2.19243	Tumor up vs Normal	1.55011
210915_x_at	28568 /// 28639	TRBC1 /// TRBV19	T cell receptor beta constant 1 /// T cell receptor beta variable 19	---	3.35471e-05	3.35471e-05	0.409997	-2.43904	Tumor down vs Normal	-3.61878
219551_at	55840	EAF2	ELL associated factor 2	NM_018456 /// XM_005247618 /// XM_005247620 /// XM_011512985 /// XM_011512986	3.36842e-05	3.36842e-05	0.436164	-2.29271	Tumor down vs Normal	-3.31013
220177_s_at	64699	TMPRSS3	transmembrane protease, serine 3	NM_001256317 /// NM_024022 /// NM_032401 /// NM_032404 /// NM_032405 /// NR_046020	3.38089e-05	3.38089e-05	2.29652	2.29652	Tumor up vs Normal	1.58934
229147_at	166824	RASSF6	Ras association (RalGDS/AF-6) domain family member 6	NM_001270391 /// NM_001270392 /// NM_177532 /// NM_201431 /// XM_011531687 /// XM_01153	3.51468e-05	3.51468e-05	0.461046	-2.16898	Tumor down vs Normal	-3.05842
220074_at	53841	CDHR5	cadherin-related family member 5	NM_001171968 /// NM_017717 /// NM_021924 /// NM_031264 /// NM_031265 /// XM_005252987 /	3.58971e-05	3.58971e-05	0.473899	-2.11015	Tumor down vs Normal	-2.94072
223484_at	84419	C15orf48	chromosome 15 open reading frame 48	NM_032413 /// NM_197955	3.65041e-05	3.65041e-05	0.318965	-3.13514	Tumor down vs Normal	-5.21263
228846_at	4084	MXD1	MAX dimerization protein 1	NM_001202513 /// NM_001202514 /// NM_002357	3.68635e-05	3.68635e-05	0.473369	-2.11252	Tumor down vs Normal	-2.94718
228752_at	84766	CRACR2A	calcium release activated channel regulator 2A	NM_001144958 /// NM_001144959 /// NM_032680 /// XM_006719021 /// XM_011521034 /// XM_01	3.9296e-05	3.9296e-05	0.406256	-2.4615	Tumor down vs Normal	-3.68212
227735_s_at	387695	C10orf99	chromosome 10 open reading frame 99	NM_207373 /// XM_005269811	3.96181e-05	3.96181e-05	0.19616	-5.09788	Tumor down vs Normal	-10.5638
217478_s_at	3108	HLA-DMA	major histocompatibility complex, class II, DM alpha	NM_006120	3.96258e-05	3.96258e-05	0.498687	-2.00526	Tumor down vs Normal	-2.73742
221541_at	83716	CRISPLD2	cysteine-rich secretory protein LCCL domain containing 2	NM_031476 /// XM_005256190	3.99078e-05	3.99078e-05	0.475781	-2.10181	Tumor down vs Normal	-2.93065
217480_x_at	3525 /// 3531 /// 339562 /// 642424	IGKV1OR1-1 /// IGKV1OR10-1 /// IGKV1OR2-1 /// IGKV1OR2-118	immunoglobulin kappa variable 1/OR1-1 (pseudogene) /// immunoglobulin kappa variable 1/	---	3.99176e-05	3.99176e-05	0.357171	-2.79978	Tumor down vs Normal	-4.43844
211868_x_at	3492 /// 3493 /// 3494 /// 3495 /// 3500 /// 3501 /// 3502 /// 3507 /// 28396 /// 28411	IGH /// IGHA1 /// IGHA2 /// IGHD /// IGHD3-3 /// IGHG1 /// IGHG2 /// IGHG3 /// IGHJ5 /// IGHM /// IGHV3-21 /// IGHV3-48 /// IGHV3-71 /// IGHV4-31	immunoglobulin heavy locus /// immunoglobulin heavy constant alpha 1 /// immunoglobulin	---	4.09344e-05	4.09344e-05	0.36815	-2.71629	Tumor down vs Normal	-4.25128
211796_s_at	28568 /// 28596 /// 28602 /// 28611 /// 28619 /// 28638 /// 28639	TRBC1 /// TRBC2 /// TRBV19 /// TRBV3-1 /// TRBV5-4 /// TRBV6-5 /// TRBV7-2	T cell receptor beta constant 1 /// T cell receptor beta constant 2 /// T cell receptor	---	4.1775e-05	4.1775e-05	0.408701	-2.44677	Tumor down vs Normal	-3.65619
205932_s_at	4487	MSX1	msh homeobox 1	NM_002448	4.25599e-05	4.25599e-05	2.48565	2.48565	Tumor up vs Normal	1.65087
218717_s_at	55214	P3H2	prolyl 3-hydroxylase 2	NM_001134418 /// NM_018192 /// XM_011512955	4.27816e-05	4.27816e-05	0.469312	-2.13078	Tumor down vs Normal	-2.99396
203417_at	4237	MFAP2	microfibrillar associated protein 2	NM_001135247 /// NM_001135248 /// NM_002403 /// NM_017459 /// XM_011541476	4.27879e-05	4.27879e-05	2.20575	2.20575	Tumor up vs Normal	1.54559
244741_s_at	100128252	ZNF667-AS1	ZNF667 antisense RNA 1 (head to head)	NM_198879 /// NR_036521 /// NR_036522	4.29414e-05	4.29414e-05	0.480772	-2.07999	Tumor down vs Normal	-2.89131
203362_s_at	4085	MAD2L1	MAD2 mitotic arrest deficient-like 1 (yeast)	NM_002358	4.35999e-05	4.35999e-05	2.16869	2.16869	Tumor up vs Normal	1.53058
205892_s_at	2168	FABP1	fatty acid binding protein 1, liver	NM_001443	4.50825e-05	4.50825e-05	0.163873	-6.10229	Tumor down vs Normal	-13.7998
212588_at	5788	PTPRC	protein tyrosine phosphatase, receptor type, C	NM_001267798 /// NM_002838 /// NM_080921 /// NM_080922 /// NR_052021 /// XM_006711472 /	4.54556e-05	4.54556e-05	0.389532	-2.56718	Tumor down vs Normal	-3.92905
209433_s_at	5471	PPAT	phosphoribosyl pyrophosphate amidotransferase	NM_002703 /// XM_011534387	4.5723e-05	4.5723e-05	2.06795	2.06795	Tumor up vs Normal	1.48953
229230_at	200931	SLC51A	solute carrier family 51, alpha subunit	NM_152672	4.61527e-05	4.61527e-05	0.290782	-3.439	Tumor down vs Normal	-6.00933
219014_at	51316	PLAC8	placenta specific 8	NM_001130715 /// NM_001130716 /// NM_016619	4.62992e-05	4.62992e-05	0.276065	-3.62233	Tumor down vs Normal	-6.48078
214974_x_at	6374	CXCL5	chemokine (C-X-C motif) ligand 5	NM_002994	4.71376e-05	4.71376e-05	6.20285	6.20285	Tumor up vs Normal	2.71609
234884_x_at	28809 /// 100290481 /// 100423062	CYAT1 /// IGLL5 /// IGLV3-1	immunoglobulin lambda light chain-like /// immunoglobulin lambda-like polypeptide 5 ///	NM_001178126 /// NM_001256296	4.80767e-05	4.80767e-05	0.37708	-2.65196	Tumor down vs Normal	-4.12556
209373_at	7851	MALL	mal, T-cell differentiation protein-like	NM_005434 /// XM_011511809	4.84919e-05	4.84919e-05	0.419669	-2.38283	Tumor down vs Normal	-3.53225
219614_s_at	54716	SLC6A20	solute carrier family 6 (proline IMINO transporter), member 20	NM_020208 /// NM_022405 /// XM_005265236 /// XM_011533847 /// XM_011533848	4.94998e-05	4.94998e-05	2.44775	2.44775	Tumor up vs Normal	1.63032
220030_at	55359	STYK1	serine/threonine/tyrosine kinase 1	NM_018423 /// XM_005253417 /// XM_011520736 /// XM_011520737 /// XM_011520738 /// XM_01	4.95554e-05	4.95554e-05	0.40128	-2.49202	Tumor down vs Normal	-3.77218
213413_at	11037	STON1	stonin 1	NM_001198595 /// NM_006873	4.97365e-05	4.97365e-05	0.400082	-2.49949	Tumor down vs Normal	-3.78901
226237_at	1295	COL8A1	collagen, type VIII, alpha 1	NM_001850 /// NM_020351	5.15749e-05	5.15749e-05	2.80178	2.80178	Tumor up vs Normal	1.75286
234608_at	3909	LAMA3	laminin, alpha 3	NM_000227 /// NM_001127717 /// NM_001127718 /// NM_001302996 /// NM_198129 /// NR_13010	5.30883e-05	5.30883e-05	0.438409	-2.28098	Tumor down vs Normal	-3.32252
204284_at	5507	PPP1R3C	protein phosphatase 1, regulatory subunit 3C	NM_005398	5.43189e-05	5.43189e-05	0.475456	-2.10325	Tumor down vs Normal	-2.9539
204855_at	5268	SERPINB5	serpin peptidase inhibitor, clade B (ovalbumin), member 5	NM_002639 /// XM_006722483	5.45675e-05	5.45675e-05	3.1385	3.1385	Tumor up vs Normal	1.86095
234764_x_at	100423062	IGLL5	immunoglobulin lambda-like polypeptide 5	NM_001178126 /// NM_001256296	5.55838e-05	5.55838e-05	0.223682	-4.47064	Tumor down vs Normal	-8.87037
223122_s_at	6423	SFRP2	secreted frizzled-related protein 2	NM_003013	5.79468e-05	5.79468e-05	0.223683	-4.47061	Tumor down vs Normal	-8.8875
206569_at	11009	IL24	interleukin 24	NM_001185156 /// NM_001185157 /// NM_001185158 /// NM_006850 /// NM_181339 /// XM_01150	5.80872e-05	5.80872e-05	2.5279	2.5279	Tumor up vs Normal	1.65169
202357_s_at	629	CFB	complement factor B	NM_001710	6.09728e-05	6.09728e-05	2.02464	2.02464	Tumor up vs Normal	1.46317
217378_x_at	28862	IGKV1OR2-108	immunoglobulin kappa variable 1/OR2-108 (non-functional)	---	6.13687e-05	6.13687e-05	0.285198	-3.50634	Tumor down vs Normal	-6.24933
216401_x_at	28894 /// 28931	IGKV1-37 /// IGKV1D-37	immunoglobulin kappa variable 1-37 (non-functional) /// immunoglobulin kappa variable 1	---	6.17558e-05	6.17558e-05	0.271381	-3.68485	Tumor down vs Normal	-6.7212
225353_s_at	714	C1QC	complement component 1, q subcomponent, C chain	NM_001114101 /// NM_172369	6.38078e-05	6.38078e-05	0.478353	-2.09051	Tumor down vs Normal	-2.93877
229504_at	51715	RAB23	RAB23, member RAS oncogene family	NM_001278666 /// NM_001278667 /// NM_001278668 /// NM_016277 /// NM_183227 /// NR_10382	6.69704e-05	6.69704e-05	0.474123	-2.10916	Tumor down vs Normal	-2.9806
204069_at	4211	MEIS1	Meis homeobox 1	NM_002398 /// XM_005264321 /// XM_005264322 /// XM_005264323 /// XM_005264324 /// XM_00	7.14366e-05	7.14366e-05	0.421955	-2.36992	Tumor down vs Normal	-3.54133
211645_x_at	28937	IGKV1-17	immunoglobulin kappa variable 1-17	---	7.18321e-05	7.18321e-05	0.20896	-4.78561	Tumor down vs Normal	-9.92108
204733_at	5653	KLK6	kallikrein related peptidase 6	NM_001012964 /// NM_001012965 /// NM_001012966 /// NM_002774	7.27979e-05	7.27979e-05	2.26405	2.26405	Tumor up vs Normal	1.54694
215193_x_at	3123 /// 3125 /// 3126 /// 105369230	HLA-DRB1 /// HLA-DRB3 /// HLA-DRB4 /// LOC105369230	major histocompatibility complex, class II, DR beta 1 /// major histocompatibility comp	NM_001243965 /// NM_002124 /// NM_021983 /// NM_022555 /// XM_011547737 /// XM_01154773	7.46965e-05	7.46965e-05	0.486987	-2.05344	Tumor down vs Normal	-2.87336
208063_s_at	10753	CAPN9	calpain 9	NM_006615 /// NM_016452 /// XM_005273010 /// XM_011544017 /// XM_011544018 /// XM_01154	7.64103e-05	7.64103e-05	0.429608	-2.3277	Tumor down vs Normal	-3.45565
205929_at	10223	GPA33	glycoprotein A33 (transmembrane)	NM_005814	7.96343e-05	7.96343e-05	0.378542	-2.64171	Tumor down vs Normal	-4.16641
205547_s_at	6876	TAGLN	transgelin	NM_001001522 /// NM_003186	7.98322e-05	7.98322e-05	0.36221	-2.76083	Tumor down vs Normal	-4.44564
208126_s_at	1562	CYP2C18	cytochrome P450, family 2, subfamily C, polypeptide 18	NM_000772 /// NM_001128925	8.10568e-05	8.10568e-05	0.411161	-2.43214	Tumor down vs Normal	-3.69192
205475_at	11341	SCRG1	stimulator of chondrogenesis 1	NM_007281 /// XM_011531578	8.13179e-05	8.13179e-05	0.424059	-2.35816	Tumor down vs Normal	-3.52839
202988_s_at	5996	RGS1	regulator of G-protein signaling 1	NM_002922	8.27538e-05	8.27538e-05	0.272234	-3.67332	Tumor down vs Normal	-6.77333
214012_at	51752	ERAP1	endoplasmic reticulum aminopeptidase 1	NM_001040458 /// NM_001198541 /// NM_016442 /// XM_005272015 /// XM_005272016 /// XM_01	8.82753e-05	8.82753e-05	0.431721	-2.31631	Tumor down vs Normal	-3.44464
206295_at	3606	IL18	interleukin 18	NM_001243211 /// NM_001562 /// XM_011542805 /// XM_011542806	8.85811e-05	8.85811e-05	0.453896	-2.20315	Tumor down vs Normal	-3.20002
202859_x_at	3576	CXCL8	chemokine (C-X-C motif) ligand 8	NM_000584	8.88521e-05	8.88521e-05	4.07171	4.07171	Tumor up vs Normal	2.0968
211372_s_at	7850	IL1R2	interleukin 1 receptor, type II	NM_001261419 /// NM_004633 /// NM_173343 /// NR_048564 /// XM_006712734 /// XM_00671273	9.37217e-05	9.37217e-05	0.372366	-2.68553	Tumor down vs Normal	-4.2913
213122_at	85453	TSPYL5	TSPY-like 5	NM_033512	9.60298e-05	9.60298e-05	0.492608	-2.03001	Tumor down vs Normal	-2.84216
226085_at	23468	CBX5	chromobox homolog 5	NM_001127321 /// NM_001127322 /// NM_012117	9.65186e-05	9.65186e-05	2.12999	2.12999	Tumor up vs Normal	1.48678
1555938_x_at	7431	VIM	vimentin	NM_003380 /// XM_006717500 /// XM_011519649	9.65804e-05	9.65804e-05	0.437539	-2.28551	Tumor down vs Normal	-3.38589
218532_s_at	54463	FAM134B	family with sequence similarity 134, member B	NM_001034850 /// NM_019000 /// XM_011514053 /// XM_011514054 /// XM_011514055	9.76177e-05	9.76177e-05	0.490964	-2.03681	Tumor down vs Normal	-2.85734
220330_s_at	64092	SAMSN1	SAM domain, SH3 domain and nuclear localization signals 1	NM_001256370 /// NM_001286523 /// NM_022136 /// XM_011529684 /// XM_011529685 /// XM_01	9.82516e-05	9.82516e-05	0.387688	-2.57939	Tumor down vs Normal	-4.04974
232737_s_at	5169	ENPP3	ectonucleotide pyrophosphatase/phosphodiesterase 3	NM_005021 /// NR_133007 /// XM_011535897 /// XR_245539	0.000104336	0.000104336	0.407356	-2.45485	Tumor down vs Normal	-3.77143
214768_x_at	28883 /// 28921	IGKV2-28 /// IGKV2D-28	immunoglobulin kappa variable 2-28 /// immunoglobulin kappa variable 2D-28	---	0.000105536	0.000105536	0.270234	-3.7005	Tumor down vs Normal	-6.92124
204885_s_at	10232	MSLN	mesothelin	NM_001177355 /// NM_005823 /// NM_013404 /// XM_005255034 /// XM_006720837 /// XM_01152	0.000105753	0.000105753	2.49965	2.49965	Tumor up vs Normal	1.61235
209312_x_at	3123 /// 3126 /// 3127 /// 105369230	HLA-DRB1 /// HLA-DRB4 /// HLA-DRB5 /// LOC105369230	major histocompatibility complex, class II, DR beta 1 /// major histocompatibility comp	NM_001243965 /// NM_002124 /// NM_002125 /// NM_021983 /// XM_011514562 /// XM_01154773	0.000106215	0.000106215	0.492543	-2.03028	Tumor down vs Normal	-2.84967
230238_at	134548	SOWAHA	sosondowah ankyrin repeat domain family member A	NM_175873	0.000106608	0.000106608	0.45812	-2.18283	Tumor down vs Normal	-3.17224
211689_s_at	7113	TMPRSS2	transmembrane protease, serine 2	NM_001135099 /// NM_005656 /// XM_005261043 /// XM_011529731 /// XM_011529732 /// XM_01	0.000115143	0.000115143	0.459817	-2.17478	Tumor down vs Normal	-3.16153
226382_at	57118	CAMK1D	calcium/calmodulin-dependent protein kinase ID	NM_020397 /// NM_153498 /// NR_027322 /// XM_006717481 /// XM_006717482 /// XM_00671748	0.000122023	0.000122023	0.474753	-2.10636	Tumor down vs Normal	-3.01989
216207_x_at	28902	IGKV1D-13	immunoglobulin kappa variable 1D-13	---	0.000123839	0.000123839	0.294959	-3.3903	Tumor down vs Normal	-6.12261
223427_s_at	54566	EPB41L4B	erythrocyte membrane protein band 4.1 like 4B	NM_018424 /// NM_019114 /// XM_011518790 /// XM_011518791 /// XM_011518792 /// XM_01151	0.000126016	0.000126016	0.492782	-2.02929	Tumor down vs Normal	-2.85974
229402_at	148418	SAMD13	sterile alpha motif domain containing 13	NM_001010971 /// NM_001134663 /// NM_001134664 /// XM_011540758 /// XM_011540759 /// XM	0.000127173	0.000127173	0.459418	-2.17667	Tumor down vs Normal	-3.17426
211655_at	3537	IGLC1	immunoglobulin lambda constant 1 (Mcg marker)	---	0.000128833	0.000128833	0.423779	-2.35972	Tumor down vs Normal	-3.5801
210390_s_at	6359 /// 348249	CCL15 /// CCL15-CCL14	chemokine (C-C motif) ligand 15 /// CCL15-CCL14 readthrough (NMD candidate)	NM_004167 /// NM_032964 /// NM_032965 /// NR_027921 /// NR_027922	0.000129827	0.000129827	0.402877	-2.48215	Tumor down vs Normal	-3.86044
209891_at	57405	SPC25	SPC25, NDC80 kinetochore complex component	NM_020675 /// XM_011511516 /// XM_011546938 /// XM_011546939 /// XM_011546940	0.000134909	0.000134909	2.20968	2.20968	Tumor up vs Normal	1.50168
235468_at	146713	RBFOX3	RNA binding protein, fox-1 homolog (C. elegans) 3	NM_001025448 /// NM_001082575 /// XM_011524359 /// XM_011524360 /// XM_011524361 /// XM	0.000137014	0.000137014	0.428708	-2.33259	Tumor down vs Normal	-3.52573
206294_at	3284	HSD3B2	hydroxy-delta-5-steroid dehydrogenase, 3 beta- and steroid delta-isomerase 2	NM_000198 /// NM_001166120	0.000137145	0.000137145	0.29252	-3.41857	Tumor down vs Normal	-6.22646
225688_s_at	90102	PHLDB2	pleckstrin homology-like domain, family B, member 2	NM_001134437 /// NM_001134438 /// NM_001134439 /// NM_145753	0.000138929	0.000138929	0.446787	-2.2382	Tumor down vs Normal	-3.31693
209606_at	9595	CYTIP	cytohesin 1 interacting protein	NM_004288	0.000139116	0.000139116	0.460018	-2.17383	Tumor down vs Normal	-3.17607
204622_x_at	4929	NR4A2	nuclear receptor subfamily 4, group A, member 2	NM_006186 /// NM_173171 /// NM_173172 /// NM_173173 /// XM_005246621 /// XM_005246622 /	0.0001462	0.0001462	0.396404	-2.52268	Tumor down vs Normal	-3.97022
215176_x_at	28893 /// 28930	IGKV1-39 /// IGKV1D-39	immunoglobulin kappa variable 1-39 (gene/pseudogene) /// immunoglobulin kappa variable	---	0.000148131	0.000148131	0.264723	-3.77753	Tumor down vs Normal	-7.25065
205488_at	3001	GZMA	granzyme A	NM_006144	0.000149214	0.000149214	0.391034	-2.55732	Tumor down vs Normal	-4.0546
217590_s_at	8989	TRPA1	transient receptor potential cation channel, subfamily A, member 1	NM_007332 /// XM_011517624 /// XM_011517625	0.000149951	0.000149951	0.461044	-2.16899	Tumor down vs Normal	-3.17228
212353_at	23213	SULF1	sulfatase 1	NM_001128204 /// NM_001128205 /// NM_001128206 /// NM_015170 /// NR_132437 /// XM_00671	0.000151086	0.000151086	2.42925	2.42925	Tumor up vs Normal	1.57068
227725_at	55808	ST6GALNAC1	ST6 (alpha-N-acetyl-neuraminyl-2,3-beta-galactosyl-1,3)-N-acetylgalactosaminide alpha-2	NM_001289107 /// NM_018414 /// NR_110309 /// XM_011524995 /// XM_011524996	0.000154367	0.000154367	0.322213	-3.10353	Tumor down vs Normal	-5.41876
238846_at	8792	TNFRSF11A	tumor necrosis factor receptor superfamily, member 11a, NFKB activator	NM_001270949 /// NM_001270950 /// NM_001270951 /// NM_001278268 /// NM_003839 /// XM_01	0.000160119	0.000160119	0.468354	-2.13514	Tumor down vs Normal	-3.10445
209114_at	10103	TSPAN1	tetraspanin 1	NM_005727 /// XM_011540460 /// XM_011540461	0.000160684	0.000160684	0.427	-2.34192	Tumor down vs Normal	-3.56442
209189_at	2353	FOS	FBJ murine osteosarcoma viral oncogene homolog	NM_005252	0.000162512	0.000162512	0.374185	-2.67247	Tumor down vs Normal	-4.34323
218796_at	55612	FERMT1	fermitin family member 1	NM_017671	0.000164524	0.000164524	2.04278	2.04278	Tumor up vs Normal	1.43491
242447_at	285382	C3orf70	chromosome 3 open reading frame 70	NM_001025266	0.000174437	0.000174437	0.426675	-2.34371	Tumor down vs Normal	-3.57786
211848_s_at	1087	CEACAM7	carcinoembryonic antigen-related cell adhesion molecule 7	NM_001291485 /// NM_006890	0.000174839	0.000174839	0.172215	-5.8067	Tumor down vs Normal	-13.9129
208894_at	3122	HLA-DRA	major histocompatibility complex, class II, DR alpha	NM_019111	0.000175606	0.000175606	0.472651	-2.11573	Tumor down vs Normal	-3.07035
241436_at	6340	SCNN1G	sodium channel, non voltage gated 1 gamma subunit	NM_001039	0.000187479	0.000187479	0.339315	-2.94711	Tumor down vs Normal	-5.05614
223565_at	51237	MZB1	marginal zone B and B1 cell-specific protein	NM_016459	0.000187808	0.000187808	0.399196	-2.50503	Tumor down vs Normal	-3.9629
230003_at	9194	SLC16A7	solute carrier family 16 (monocarboxylate transporter), member 7	NM_001270622 /// NM_001270623 /// NM_004731 /// NR_073055 /// NR_073056 /// XM_00526923	0.000192724	0.000192724	0.466109	-2.14542	Tumor down vs Normal	-3.14358
223597_at	55600	ITLN1	intelectin 1 (galactofuranose binding)	NM_017625	0.000200048	0.000200048	0.192009	-5.20808	Tumor down vs Normal	-11.9231
213953_at	54474	KRT20	keratin 20, type I	NM_019010	0.000200503	0.000200503	0.371226	-2.69378	Tumor down vs Normal	-4.43001
203764_at	9787	DLGAP5	discs, large (Drosophila) homolog-associated protein 5	NM_001146015 /// NM_014750 /// XM_011537414 /// XR_943566	0.000211034	0.000211034	2.10741	2.10741	Tumor up vs Normal	1.44737
232568_at	158295	MGC24103	uncharacterized MGC24103	NM_152576 /// XR_108934 /// XR_113198 /// XR_171767	0.000211766	0.000211766	0.484962	-2.06202	Tumor down vs Normal	-2.96987
1559584_a_at	283897 /// 105369277	C16orf54 /// LOC105369277	chromosome 16 open reading frame 54 /// transmembrane protein C16orf54	NM_175900 /// XM_011508592 /// XM_011508593 /// XM_011508594 /// XM_011508595 /// XM_01	0.000215728	0.000215728	0.398486	-2.5095	Tumor down vs Normal	-3.99322
220622_at	79782	LRRC31	leucine rich repeat containing 31	NM_001277127 /// NM_001277128 /// NM_024727 /// XM_011513158 /// XM_011513159 /// XM_01	0.00022469	0.00022469	0.414394	-2.41316	Tumor down vs Normal	-3.77011
207574_s_at	4616	GADD45B	growth arrest and DNA-damage-inducible, beta	NM_015675	0.000228213	0.000228213	0.483349	-2.0689	Tumor down vs Normal	-2.99121
238617_at	55083	KIF26B	kinesin family member 26B	NM_018012 /// XM_011544214 /// XM_011544215 /// XM_011544216 /// XM_011544217 /// XM_01	0.000228498	0.000228498	2.00356	2.00356	Tumor up vs Normal	1.40847
206000_at	4224	MEP1A	meprin A, alpha (PABA peptide hydrolase)	NM_005588 /// XM_011514628 /// XM_011514629	0.000242878	0.000242878	0.368021	-2.71723	Tumor down vs Normal	-4.52218
209699_x_at	1646	AKR1C2	aldo-keto reductase family 1, member C2	NM_001135241 /// NM_001354 /// NM_205845 /// XM_011519342	0.00024635	0.00024635	0.483523	-2.06815	Tumor down vs Normal	-2.99624
216191_s_at	28516	TRDV3	T cell receptor delta variable 3	---	0.000257205	0.000257205	0.408228	-2.44961	Tumor down vs Normal	-3.87502
217143_s_at	28526	TRDC	T cell receptor delta constant	---	0.000260246	0.000260246	0.418728	-2.38819	Tumor down vs Normal	-3.73061
201058_s_at	10398	MYL9	myosin light chain 9	NM_006097 /// NM_181526	0.000260317	0.000260317	0.344348	-2.90404	Tumor down vs Normal	-5.01462
225987_at	79689	STEAP4	STEAP family member 4	NM_001205315 /// NM_001205316 /// NM_024636	0.000265042	0.000265042	0.47774	-2.09319	Tumor down vs Normal	-3.05789
203571_s_at	10974	ADIRF	adipogenesis regulatory factor	NM_006829	0.000266574	0.000266574	0.475291	-2.10397	Tumor down vs Normal	-3.0823
1558515_at	100302692	FTX	FTX transcript, XIST regulator (non-protein coding)	NR_028379	0.000267831	0.000267831	2.01362	2.01362	Tumor up vs Normal	1.40563
213791_at	5179	PENK	proenkephalin	NM_001135690 /// NM_006211	0.00027111	0.00027111	0.474273	-2.10849	Tumor down vs Normal	-3.09392
225842_at	22822	PHLDA1	pleckstrin homology-like domain, family A, member 1	NM_007350	0.000274078	0.000274078	2.08523	2.08523	Tumor up vs Normal	1.42873
207259_at	55018	LINC00483	long intergenic non-protein coding RNA 483	NM_017928 /// NR_024626 /// NR_073199	0.00027564	0.00027564	0.478995	-2.08771	Tumor down vs Normal	-3.04939
206172_at	3598	IL13RA2	interleukin 13 receptor, alpha 2	NM_000640	0.000276786	0.000276786	2.46761	2.46761	Tumor up vs Normal	1.54986
217771_at	51280	GOLM1	golgi membrane protein 1	NM_001099268 /// NM_016548 /// NM_177937	0.000276827	0.000276827	0.497014	-2.01202	Tumor down vs Normal	-2.88386
206011_at	834	CASP1	caspase 1	NM_001223 /// NM_001257118 /// NM_001257119 /// NM_033292 /// NM_033293 /// NM_033294 /	0.000280745	0.000280745	0.435248	-2.29754	Tumor down vs Normal	-3.5277
38037_at	1839	HBEGF	heparin-binding EGF-like growth factor	NM_001945	0.000283444	0.000283444	0.485084	-2.0615	Tumor down vs Normal	-2.99409
217022_s_at	3492 /// 3493 /// 3494	IGH /// IGHA1 /// IGHA2	immunoglobulin heavy locus /// immunoglobulin heavy constant alpha 1 /// immunoglobulin	---	0.000286254	0.000286254	0.218254	-4.58181	Tumor down vs Normal	-10.0537
209668_x_at	8824	CES2	carboxylesterase 2	NM_003869 /// NM_198061 /// NR_036684 /// XM_011523421	0.00029788	0.00029788	0.465919	-2.1463	Tumor down vs Normal	-3.18779
225016_at	147495	APCDD1	adenomatosis polyposis coli down-regulated 1	NM_153000 /// XM_011525603	0.000298493	0.000298493	2.12953	2.12953	Tumor up vs Normal	1.43952
205979_at	4246	SCGB2A1	secretoglobin, family 2A, member 1	NM_002407	0.000312593	0.000312593	0.328007	-3.04872	Tumor down vs Normal	-5.44316
215450_at	6635	SNRPE	small nuclear ribonucleoprotein polypeptide E	NM_001304464 /// NM_003094 /// NR_130746	0.000315348	0.000315348	2.06287	2.06287	Tumor up vs Normal	1.41526
230110_at	255231	MCOLN2	mucolipin 2	NM_153259 /// XM_005270719 /// XM_005270720 /// XM_006710552 /// XM_011541187 /// XM_01	0.000320486	0.000320486	0.486189	-2.05681	Tumor down vs Normal	-2.9949
200884_at	1152	CKB	creatine kinase, brain	NM_001823	0.000321466	0.000321466	0.427354	-2.33998	Tumor down vs Normal	-3.64448
216560_x_at	28803	IGLV3-10	immunoglobulin lambda variable 3-10	---	0.000337433	0.000337433	0.371631	-2.69084	Tumor down vs Normal	-4.51672
204351_at	6286	S100P	S100 calcium binding protein P	NM_005980	0.000340675	0.000340675	2.6058	2.6058	Tumor up vs Normal	1.57809
203559_s_at	26	AOC1	amine oxidase, copper containing 1	NM_001091 /// NM_001272072 /// XM_011516008 /// XM_011516009	0.00034239	0.00034239	0.480644	-2.08054	Tumor down vs Normal	-3.05393
206157_at	5806	PTX3	pentraxin 3, long	NM_002852	0.000355076	0.000355076	0.440292	-2.27122	Tumor down vs Normal	-3.49505
214598_at	9073	CLDN8	claudin 8	NM_012132 /// NM_199328	0.000355298	0.000355298	0.178432	-5.60438	Tumor down vs Normal	-13.863
204051_s_at	6424	SFRP4	secreted frizzled-related protein 4	NM_003014	0.000356415	0.000356415	2.30635	2.30635	Tumor up vs Normal	1.48652
207500_at	838	CASP5	caspase 5	NM_001136109 /// NM_001136110 /// NM_001136112 /// NM_004347 /// NR_024239 /// NR_03656	0.000356877	0.000356877	0.439341	-2.27614	Tumor down vs Normal	-3.50723
229723_at	117289	TAGAP	T-cell activation RhoGTPase activating protein	NM_001278733 /// NM_054114 /// NM_138810 /// NM_152133	0.000360522	0.000360522	0.452627	-2.20933	Tumor down vs Normal	-3.35256
217110_s_at	4585	MUC4	mucin 4, cell surface associated	NM_004532 /// NM_018406 /// NM_138297 /// NM_138298 /// NM_138299	0.000361283	0.000361283	0.313155	-3.1933	Tumor down vs Normal	-5.8826
225381_at	399959	MIR100HG	mir-100-let-7a-2 cluster host gene	NR_024430	0.00036524	0.00036524	0.378731	-2.6404	Tumor down vs Normal	-4.40301
215214_at	28793	IGLV3-25	immunoglobulin lambda variable 3-25	---	0.000383849	0.000383849	0.423286	-2.36247	Tumor down vs Normal	-3.72237
212805_at	158471	PRUNE2	prune homolog 2 (Drosophila)	NM_001308047 /// NM_001308048 /// NM_001308049 /// NM_001308050 /// NM_001308051 /// NM	0.000392642	0.000392642	0.455025	-2.19768	Tumor down vs Normal	-3.33545
223434_at	2635	GBP3	guanylate binding protein 3	NM_018284 /// XM_005270741 /// XM_005270742 /// XM_005270743 /// XM_006710574 /// XM_01	0.000420003	0.000420003	0.452873	-2.20812	Tumor down vs Normal	-3.36774
232176_at	84189	SLITRK6	SLIT and NTRK-like family, member 6	NM_032229	0.000422182	0.000422182	0.393949	-2.5384	Tumor down vs Normal	-4.17086
207175_at	9370	ADIPOQ	adiponectin, C1Q and collagen domain containing	NM_001177800 /// NM_004797 /// XM_011513324	0.000452826	0.000452826	0.362786	-2.75645	Tumor down vs Normal	-4.7478
204595_s_at	6781	STC1	stanniocalcin 1	NM_003155	0.000453825	0.000453825	2.31034	2.31034	Tumor up vs Normal	1.4744
232054_at	64881	PCDH20	protocadherin 20	NM_022843	0.00045923	0.00045923	0.406867	-2.4578	Tumor down vs Normal	-3.98321
223642_at	7546	ZIC2	Zic family member 2	NM_007129 /// XM_011521110	0.000484092	0.000484092	2.08979	2.08979	Tumor up vs Normal	1.40431
201617_x_at	800	CALD1	caldesmon 1	NM_004342 /// NM_033138 /// NM_033139 /// NM_033140 /// NM_033157 /// XM_006716136 ///	0.000498481	0.000498481	0.464692	-2.15196	Tumor down vs Normal	-3.25683
1553296_at	84873	ADGRG7	adhesion G protein-coupled receptor G7	NM_001308362 /// NM_032787 /// XM_005247839 /// XM_011513245	0.000501727	0.000501727	0.388857	-2.57164	Tumor down vs Normal	-4.28678
204213_at	5284	PIGR	polymeric immunoglobulin receptor	NM_002644 /// XM_011509629	0.000519149	0.000519149	0.422407	-2.36738	Tumor down vs Normal	-3.7787
214836_x_at	3514 /// 28299 /// 28883 /// 28921 /// 50802	IGK /// IGKC /// IGKV1-5 /// IGKV2-28 /// IGKV2D-28	immunoglobulin kappa locus /// immunoglobulin kappa constant /// immunoglobulin kappa v	---	0.000531346	0.000531346	0.428838	-2.33188	Tumor down vs Normal	-3.69506
213880_at	8549	LGR5	leucine-rich repeat containing G protein-coupled receptor 5	NM_001277226 /// NM_001277227 /// NM_003667 /// NR_110596 /// XM_005269204	0.000537951	0.000537951	2.82718	2.82718	Tumor up vs Normal	1.60582
209047_at	358	AQP1	aquaporin 1 (Colton blood group)	NM_000385 /// NM_001185060 /// NM_001185061 /// NM_001185062 /// NM_198098	0.000545968	0.000545968	0.49823	-2.00711	Tumor down vs Normal	-2.93401
227099_s_at	387763	C11orf96	chromosome 11 open reading frame 96	NM_001145033	0.000554907	0.000554907	0.436689	-2.28996	Tumor down vs Normal	-3.59916
226558_at	389834 /// 727764 /// 100132288 /// 105379273	LOC105379273 /// LOC389834 /// MAFIP /// TEKT4P2	uncharacterized LOC105379273 /// ankyrin repeat domain 57 pseudogene /// MAFF interacti	NM_001033515 /// NM_001190825 /// NM_174948 /// NR_027420 /// NR_038327 /// NR_038328 /	0.000558647	0.000558647	0.452346	-2.2107	Tumor down vs Normal	-3.40928
212136_at	493	ATP2B4	ATPase, Ca++ transporting, plasma membrane 4	NM_001001396 /// NM_001684	0.000559739	0.000559739	0.45591	-2.19341	Tumor down vs Normal	-3.36841
228241_at	155465	AGR3	anterior gradient 3, protein disulphide isomerase family member	NM_176813 /// XM_005249627 /// XM_011515152	0.000584259	0.000584259	0.327605	-3.05246	Tumor down vs Normal	-5.62781
208078_s_at	150094 /// 102724428	LOC102724428 /// SIK1	serine/threonine-protein kinase SIK1 /// salt-inducible kinase 1	NM_173354 /// XM_006723920 /// XM_006726803 /// XM_011529474	0.000591985	0.000591985	0.425339	-2.35106	Tumor down vs Normal	-3.75864
204083_s_at	7169	TPM2	tropomyosin 2 (beta)	NM_001145822 /// NM_001301226 /// NM_001301227 /// NM_003289 /// NM_213674 /// XR_92932	0.000605892	0.000605892	0.428156	-2.3356	Tumor down vs Normal	-3.72397
228494_at	55607	PPP1R9A	protein phosphatase 1, regulatory subunit 9A	NM_001166160 /// NM_001166161 /// NM_001166162 /// NM_001166163 /// NM_017650 /// XM_01	0.000622143	0.000622143	0.489773	-2.04176	Tumor down vs Normal	-3.02621
223969_s_at	84666	RETNLB	resistin like beta	NM_032579	0.000645123	0.000645123	0.281581	-3.55137	Tumor down vs Normal	-7.15793
215946_x_at	91353	IGLL3P	immunoglobulin lambda-like polypeptide 3, pseudogene	NM_001013618 /// NR_029395	0.000674145	0.000674145	0.454324	-2.20107	Tumor down vs Normal	-3.41091
204537_s_at	2564	GABRE	gamma-aminobutyric acid (GABA) A receptor, epsilon	NM_004961 /// NM_021984 /// NM_021987 /// NM_021990 /// XM_006724813 /// XM_011531135 /	0.000692877	0.000692877	2.1112	2.1112	Tumor up vs Normal	1.39284
219508_at	9245	GCNT3	glucosaminyl (N-acetyl) transferase 3, mucin type	NM_004751	0.000700365	0.000700365	0.465181	-2.1497	Tumor down vs Normal	-3.29271
217320_at	28410	IGHV3-72	immunoglobulin heavy variable 3-72	---	0.000705904	0.000705904	0.337435	-2.96354	Tumor down vs Normal	-5.43067
1552502_s_at	54933	RHBDL2	rhomboid, veinlet-like 2 (Drosophila)	NM_001304746 /// NM_017821	0.000784537	0.000784537	0.467133	-2.14072	Tumor down vs Normal	-3.2857
205765_at	1577	CYP3A5	cytochrome P450, family 3, subfamily A, polypeptide 5	NM_000777 /// NM_001190484 /// NM_001291829 /// NM_001291830 /// NR_033807 /// NR_03381	0.000857712	0.000857712	0.455582	-2.19499	Tumor down vs Normal	-3.4293
227449_at	2043	EPHA4	EPH receptor A4	NM_001304536 /// NM_001304537 /// NM_004438 /// XM_005246374	0.000897209	0.000897209	0.470945	-2.12339	Tumor down vs Normal	-3.26142
206033_s_at	1825	DSC3	desmocollin 3	NM_001941 /// NM_024423	0.000919635	0.000919635	2.01915	2.01915	Tumor up vs Normal	1.3516
203083_at	7058	THBS2	thrombospondin 2	NM_003247	0.000951262	0.000951262	2.6095	2.6095	Tumor up vs Normal	1.50611
1552797_s_at	150696	PROM2	prominin 2	NM_001165977 /// NM_001165978 /// NM_144707 /// XM_005263880 /// XM_005263881 /// XM_00	0.00096019	0.00096019	0.49182	-2.03327	Tumor down vs Normal	-3.0546
224566_at	283131	NEAT1	nuclear paraspeckle assembly transcript 1 (non-protein coding)	NR_002802 /// NR_028272 /// NR_131012	0.000971449	0.000971449	0.488094	-2.04878	Tumor down vs Normal	-3.09277
216510_x_at	3493 /// 3500 /// 3507 /// 28396 /// 28442 /// 50802 /// 152098	IGHA1 /// IGHG1 /// IGHM /// IGHV3-23 /// IGHV4-31 /// IGK /// ZCWPW2	immunoglobulin heavy constant alpha 1 /// immunoglobulin heavy constant gamma 1 (G1m ma	NM_001040432	0.000990632	0.000990632	0.288133	-3.47062	Tumor down vs Normal	-7.10008
226304_at	126393	HSPB6	heat shock protein, alpha-crystallin-related, B6	NM_144617	0.001006	0.001006	0.478203	-2.09116	Tumor down vs Normal	-3.19854
228262_at	256714	MAP7D2	MAP7 domain containing 2	NM_001168465 /// NM_001168466 /// NM_001168467 /// NM_152780 /// XM_005274478 /// XM_00	0.00110017	0.00110017	2.07033	2.07033	Tumor up vs Normal	1.3565
205342_s_at	6819	SULT1C2	sulfotransferase family 1C member 2	NM_001056 /// NM_176825 /// XM_005264013	0.00113708	0.00113708	2.41136	2.41136	Tumor up vs Normal	1.44365
214916_x_at	3493 /// 3494 /// 3500 /// 3502 /// 3507 /// 28396 /// 28442 /// 28477 /// 50802 /// 15	IGHA1 /// IGHA2 /// IGHG1 /// IGHG3 /// IGHJ4 /// IGHM /// IGHV3-23 /// IGHV4-31 /// IGK /// ZCWPW2	immunoglobulin heavy constant alpha 1 /// immunoglobulin heavy constant alpha 2 (A2m ma	NM_001040432	0.00116314	0.00116314	0.322109	-3.10454	Tumor down vs Normal	-6.01703
211633_x_at	3500	IGHG1	immunoglobulin heavy constant gamma 1 (G1m marker)	---	0.00121677	0.00121677	0.447876	-2.23276	Tumor down vs Normal	-3.57686
227719_at	4093	SMAD9	SMAD family member 9	NM_001127217 /// NM_005905 /// XM_005266401 /// XM_005266403 /// XM_005266404 /// XM_00	0.00136738	0.00136738	0.461057	-2.16893	Tumor down vs Normal	-3.4339
209498_at	634	CEACAM1	carcinoembryonic antigen-related cell adhesion molecule 1 (biliary glycoprotein)	NM_001024912 /// NM_001184813 /// NM_001184815 /// NM_001184816 /// NM_001205344 /// NM	0.00140265	0.00140265	0.459917	-2.17431	Tumor down vs Normal	-3.4515
201008_s_at	10628	TXNIP	thioredoxin interacting protein	NM_001313972 /// NM_006472	0.00140505	0.00140505	0.498287	-2.00688	Tumor down vs Normal	-3.03762
1555229_a_at	716	C1S	complement component 1, s subcomponent	NM_001734 /// NM_201442 /// XM_005253760	0.00142937	0.00142937	0.433567	-2.30645	Tumor down vs Normal	-3.7956
218976_at	56521	DNAJC12	DnaJ (Hsp40) homolog, subfamily C, member 12	NM_021800 /// NM_201262 /// XM_011539967	0.00151698	0.00151698	0.41813	-2.3916	Tumor down vs Normal	-4.03423
213094_at	57211	ADGRG6	adhesion G protein-coupled receptor G6	NM_001032394 /// NM_001032395 /// NM_020455 /// NM_198569 /// XM_005267061 /// XM_00671	0.00156915	0.00156915	0.49933	-2.00268	Tumor down vs Normal	-3.04148
204673_at	4583	MUC2	mucin 2, oligomeric mucus/gel-forming	NM_002457	0.00160773	0.00160773	0.326534	-3.06247	Tumor down vs Normal	-6.01518
227702_at	260293	CYP4X1	cytochrome P450, family 4, subfamily X, polypeptide 1	NM_178033 /// XM_011541206 /// XM_011541207	0.00168771	0.00168771	2.28961	2.28961	Tumor up vs Normal	1.38578
209138_x_at	3537 /// 28831	IGLC1 /// IGLJ3	immunoglobulin lambda constant 1 (Mcg marker) /// immunoglobulin lambda joining 3	---	0.00170917	0.00170917	0.380942	-2.62507	Tumor down vs Normal	-4.71554
215121_x_at	3537 /// 3538 /// 3539 /// 28786 /// 28793 /// 28823 /// 28831 /// 28834 /// 100290481	CYAT1 /// IGLC1 /// IGLC2 /// IGLC3 /// IGLC7 /// IGLJ3 /// IGLL5 /// IGLV1-44 /// IGLV3-25 /// IGLV4-3	immunoglobulin lambda light chain-like /// immunoglobulin lambda constant 1 (Mcg marker	NM_001178126 /// NM_001256296	0.00175869	0.00175869	0.401553	-2.49033	Tumor down vs Normal	-4.33976
214973_x_at	3495	IGHD	immunoglobulin heavy constant delta	---	0.00178517	0.00178517	0.384949	-2.59775	Tumor down vs Normal	-4.64898
211634_x_at	3507 /// 28458 /// 28461	IGHM /// IGHV1-69 /// IGHV1-69-2	immunoglobulin heavy constant mu /// immunoglobulin heavy variable 1-69 /// immunoglobu	---	0.0018221	0.0018221	0.466427	-2.14396	Tumor down vs Normal	-3.41642
225809_at	25849	PARM1	prostate androgen-regulated mucin-like protein 1	NM_015393 /// XM_011531833	0.00183109	0.00183109	0.353421	-2.82949	Tumor down vs Normal	-5.34339
210133_at	6356	CCL11	chemokine (C-C motif) ligand 11	NM_002986	0.00187426	0.00187426	0.426641	-2.34389	Tumor down vs Normal	-3.95014
203304_at	25805	BAMBI	BMP and activin membrane-bound inhibitor	NM_012342	0.00195507	0.00195507	2.1025	2.1025	Tumor up vs Normal	1.33079
209774_x_at	2920	CXCL2	chemokine (C-X-C motif) ligand 2	NM_002089	0.00200214	0.00200214	2.15657	2.15657	Tumor up vs Normal	1.34226
231240_at	1734	DIO2	deiodinase, iodothyronine, type II	NM_000793 /// NM_001007023 /// NM_001242502 /// NM_001242503 /// NM_013989	0.00200285	0.00200285	2.2415	2.2415	Tumor up vs Normal	1.36224
219434_at	54210	TREM1	triggering receptor expressed on myeloid cells 1	NM_001242589 /// NM_001242590 /// NM_018643 /// XM_006715117 /// XM_011514696 /// XM_01	0.00201183	0.00201183	2.05949	2.05949	Tumor up vs Normal	1.31849
213435_at	23314	SATB2	SATB homeobox 2	NM_001172509 /// NM_001172517 /// NM_015265 /// XM_005246396 /// XM_006712372 /// XM_01	0.00208863	0.00208863	0.459809	-2.17481	Tumor down vs Normal	-3.51995
216542_x_at	3493 /// 3500 /// 3507 /// 28445	IGHA1 /// IGHG1 /// IGHM /// IGHV3-20	immunoglobulin heavy constant alpha 1 /// immunoglobulin heavy constant gamma 1 (G1m ma	---	0.00209308	0.00209308	0.457936	-2.18371	Tumor down vs Normal	-3.54368
211650_x_at	50802	IGK	immunoglobulin kappa locus	---	0.0021314	0.0021314	0.461117	-2.16865	Tumor down vs Normal	-3.50742
209993_at	5243	ABCB1	ATP binding cassette subfamily B member 1	NM_000927	0.00217207	0.00217207	0.378354	-2.64303	Tumor down vs Normal	-4.83933
229390_at	441168	FAM26F	family with sequence similarity 26, member F	NM_001010919 /// NM_001276460 /// XM_005266999 /// XM_011535845	0.00230051	0.00230051	0.486251	-2.05655	Tumor down vs Normal	-3.2301
229947_at	51050	PI15	peptidase inhibitor 15	NM_015886 /// XM_005251255 /// XM_006716453	0.00239274	0.00239274	0.449967	-2.22239	Tumor down vs Normal	-3.67204
214677_x_at	3537 /// 3538 /// 3539 /// 28786 /// 28793 /// 28823 /// 28831 /// 100290481	CYAT1 /// IGLC1 /// IGLC2 /// IGLC3 /// IGLJ3 /// IGLV1-44 /// IGLV3-25 /// IGLV4-3	immunoglobulin lambda light chain-like /// immunoglobulin lambda constant 1 (Mcg marker	---	0.00250579	0.00250579	0.382757	-2.61263	Tumor down vs Normal	-4.79362
215379_x_at	3538 /// 3539 /// 28793 /// 28797 /// 28823 /// 28831 /// 28832 /// 96610 /// 100423062	BMS1P20 /// IGLC2 /// IGLC3 /// IGLJ2 /// IGLJ3 /// IGLL5 /// IGLV1-44 /// IGLV3-19 /// IGLV3-25	BMS1 ribosome biogenesis factor pseudogene 20 /// immunoglobulin lambda constant 2 (Ker	NM_001178126 /// NM_001256296 /// NM_080926 /// NR_027293	0.00256929	0.00256929	0.414294	-2.41374	Tumor down vs Normal	-4.21898
201858_s_at	5552	SRGN	serglycin	NM_002727 /// NR_036430	0.00263276	0.00263276	0.498502	-2.00601	Tumor down vs Normal	-3.12205
214146_s_at	5473	PPBP	pro-platelet basic protein	NM_002704	0.00265302	0.00265302	3.87747	3.87747	Tumor up vs Normal	1.6378
212531_at	3934	LCN2	lipocalin 2	NM_005564	0.00268613	0.00268613	2.51488	2.51488	Tumor up vs Normal	1.39785
211639_x_at	8935	SKAP2	src kinase associated phosphoprotein 2	NM_001303468 /// NM_003930	0.00274111	0.00274111	0.496829	-2.01277	Tumor down vs Normal	-3.14549
205767_at	2069	EREG	epiregulin	NM_001432	0.00276688	0.00276688	3.00546	3.00546	Tumor up vs Normal	1.48788
216557_x_at	3493 /// 3495 /// 3500 /// 3502 /// 3507 /// 28396 /// 28411 /// 28424 /// 28444	IGHA1 /// IGHD /// IGHG1 /// IGHG3 /// IGHM /// IGHV3-21 /// IGHV3-48 /// IGHV3-71 /// IGHV4-31	immunoglobulin heavy constant alpha 1 /// immunoglobulin heavy constant delta /// immun	---	0.00277766	0.00277766	0.435809	-2.29458	Tumor down vs Normal	-3.90176
206336_at	6372	CXCL6	chemokine (C-X-C motif) ligand 6	NM_002993	0.00299759	0.00299759	2.17904	2.17904	Tumor up vs Normal	1.31887
206207_at	1178	CLC	Charcot-Leyden crystal galectin	NM_001828	0.00308241	0.00308241	0.401906	-2.48815	Tumor down vs Normal	-4.48624
221651_x_at	3514 /// 28299 /// 28923 /// 50802	IGK /// IGKC /// IGKV1-5 /// IGKV2-24	immunoglobulin kappa locus /// immunoglobulin kappa constant /// immunoglobulin kappa v	---	0.00309428	0.00309428	0.458115	-2.18286	Tumor down vs Normal	-3.61712
207251_at	4225	MEP1B	meprin A, beta	NM_001308171 /// NM_005925 /// XM_005258275 /// XM_011526013 /// XM_011526014	0.00326156	0.00326156	0.414121	-2.41475	Tumor down vs Normal	-4.28612
227236_at	10100	TSPAN2	tetraspanin 2	NM_001308315 /// NM_001308316 /// NM_005725 /// XM_005270340 /// XM_011540459	0.00342499	0.00342499	0.496848	-2.01269	Tumor down vs Normal	-3.18127
209994_s_at	5243 /// 5244	ABCB1 /// ABCB4	ATP binding cassette subfamily B member 1 /// ATP binding cassette subfamily B member 4	NM_000443 /// NM_000927 /// NM_018849 /// NM_018850 /// XM_011516308 /// XM_011516309 /	0.00343478	0.00343478	0.481699	-2.07598	Tumor down vs Normal	-3.34902
205295_at	1160	CKMT2	creatine kinase, mitochondrial 2 (sarcomeric)	NM_001099735 /// NM_001099736 /// NM_001825	0.00461878	0.00461878	2.06495	2.06495	Tumor up vs Normal	1.26291
210445_at	2172	FABP6	fatty acid binding protein 6, ileal	NM_001040442 /// NM_001130958 /// NM_001445 /// XM_006714830 /// XM_011534463	0.00519285	0.00519285	2.6457	2.6457	Tumor up vs Normal	1.35475
204580_at	4321	MMP12	matrix metallopeptidase 12	NM_002426	0.00593529	0.00593529	2.47689	2.47689	Tumor up vs Normal	1.31316
232252_at	92235	DUSP27	dual specificity phosphatase 27 (putative)	NM_001080426 /// XM_005245603 /// XM_011510146	0.00604415	0.00604415	2.40063	2.40063	Tumor up vs Normal	1.29903
207249_s_at	9153	SLC28A2	solute carrier family 28 (concentrative nucleoside transporter), member 2	NM_004212 /// XM_011522198 /// XM_011522199 /// XM_011522200 /// XM_011522201 /// XM_01	0.0065217	0.0065217	0.443488	-2.25485	Tumor down vs Normal	-4.01044
206354_at	28234	SLCO1B3	solute carrier organic anion transporter family, member 1B3	NM_019844	0.00679012	0.00679012	2.13573	2.13573	Tumor up vs Normal	1.24432
205380_at	5174	PDZK1	PDZ domain containing 1	NM_001201325 /// NM_001201326 /// NM_002614 /// XM_011509616 /// XM_011509617 /// XM_01	0.00787519	0.00787519	0.48269	-2.07172	Tumor down vs Normal	-3.51593
205185_at	11005	SPINK5	serine peptidase inhibitor, Kazal type 5	NM_001127698 /// NM_001127699 /// NM_006846 /// XM_011537550 /// XM_011537551	0.00828843	0.00828843	0.411056	-2.43276	Tumor down vs Normal	-4.66047
203924_at	2938	GSTA1	glutathione S-transferase alpha 1	NM_145740 /// XM_005249034	0.00889	0.00889	0.471798	-2.11955	Tumor down vs Normal	-3.69085
203649_s_at	5320	PLA2G2A	phospholipase A2, group IIA (platelets, synovial fluid)	NM_000300 /// NM_001161727 /// NM_001161728 /// NM_001161729	0.00918778	0.00918778	0.437654	-2.28491	Tumor down vs Normal	-4.21757
221796_at	4915	NTRK2	neurotrophic tyrosine kinase, receptor, type 2	NM_001007097 /// NM_001018064 /// NM_001018065 /// NM_001018066 /// NM_001291937 /// NM	0.00927294	0.00927294	0.499305	-2.00278	Tumor down vs Normal	-3.35477
227174_at	256764	WDR72	WD repeat domain 72	NM_001277176 /// NM_182758 /// NR_102334 /// NR_102335 /// NR_102336 /// XM_011521433 /	0.0101776	0.0101776	2.45157	2.45157	Tumor up vs Normal	1.24839
203820_s_at	10643	IGF2BP3	insulin-like growth factor 2 mRNA binding protein 3	NM_006547 /// XM_006715639 /// XM_011515089 /// XM_011515090 /// XM_011515091 /// XM_01	0.0103186	0.0103186	2.00645	2.00645	Tumor up vs Normal	1.18678
205890_s_at	2550 /// 10537	GABBR1 /// UBD	gamma-aminobutyric acid (GABA) B receptor, 1 /// ubiquitin D	NM_001470 /// NM_006398 /// NM_021903 /// NM_021904 /// NM_021905 /// XM_005248982 ///	0.0120357	0.0120357	2.21147	2.21147	Tumor up vs Normal	1.19904
235210_s_at	157869	SBSPON	somatomedin B and thrombospondin type 1 domain containing	NM_153225 /// XM_005251178 /// XM_011517475 /// XR_928762	0.0120671	0.0120671	2.15469	2.15469	Tumor up vs Normal	1.19165
209875_s_at	6696	SPP1	secreted phosphoprotein 1	NM_000582 /// NM_001040058 /// NM_001040060 /// NM_001251829 /// NM_001251830	0.0126649	0.0126649	2.625	2.625	Tumor up vs Normal	1.23988
